# Supplementary material for: Unveiling the Secretome of the Fungal Plant Pathogen Neofusicoccum parvum Induced by In Vitro Host Mimicry
Source: J Fungi (Basel). 2022 Sep 17;8(9):971. doi: 10.3390/jof8090971 (PMC9505667; doi:10.3390/jof8090971)
Supplement: Supplementary file 1 [file jof-08-00971-s001.zip]

Archive with 8 entries (8 files):
- Figure S1.png
- Figure S2.png
- Figure S3.png
- Figure S4.png
- Figure S5A.png
- Figure S5B.png
- Figure S6.tif
- Supplementary Material Tables S1,S2,S3,S4 and S5.xlsx
