# Supplementary material for: Unveiling the Secretome of the Fungal Plant Pathogen Neofusicoccum parvum Induced by In Vitro Host Mimicry
Source: J Fungi (Basel). 2022 Sep 17;8(9):971. doi: 10.3390/jof8090971 (PMC9505667; doi:10.3390/jof8090971)
Supplement: Supplementary file 1 [file jof-08-00971-s001.zip › Supplementary Material Tables S1,S2,S3,S4 and S5.xlsx]

## Sheet: Table S1
Differentially expressed proteins identified in the control and infection-like secretome of N. parvum			Differentially expressed proteins in the control and infection-like secretome of N. parvum
Accession	Gene names	Protein names	Biological process/Malecular process	function	substrate	signal peptide	location	MW/PI	T-Test Difference	condition	[-LOG(P-value)]	Protein IDs	Majority protein IDs	Student's T-test significant	Peptides	Razor + unique peptides	Unique peptides	Sequence coverage [%]	Unique + razor sequence coverage [%]	Unique sequence coverage [%]	Mol. weight [kDa]	Q-value	Score	Intensity	MS/MS count	-Log Student's T-test p-value Control_MB	Student's T-test q-value Control_MB	Student's T-test Difference Control_MB	Student's T-test Test statistic Control_MB	LFQ intensity Control_1	LFQ intensity Control_2	LFQ intensity Control_3	LFQ intensity MB_1	LFQ intensity MB_2	LFQ intensity MB_3
R1GZQ9	UCRNP2_1648	(GH5) Putative glycoside hydrolase family 5 protein/ glycosyl hydrolase 5 (cellulase A) family	carbohydrate metabolic process	PCWDE (Plant cell wall degradation enzyme)	Cellulose	Y	secretory	39322.74 /4.77	2.13624	Control	1.83273	R1GZQ9	R1GZQ9	Control_MB	6	6	6	25.8	25.8	25.8	39.322	0	169.3	1871000000	24	1.83273	0.00526923	2.13624	0.847911	28.5802	30.0085	29.0697	26.5097	27.1808	27.5592
R1GLD6	UCRNP2_730	(GH5) Putative endoglucanase ii protein /glycosyl hydrolase 5 (cellulase A) family	carbohydrate metabolic process	PCWDE (Plant cell wall degradation enzyme)	Cellulose	Y	secretory	39087.53/4.85	1.87087	Control	1.55433	R1GLD6	R1GLD6	Control_MB	6	6	6	32.9	32.9	32.9	39.087	0	97.749	842150000	31	1.55433	0.014875	1.87087	0.732447	27.9435	28.3306	27.9194	26.5524	26.8927	25.1357
R1G7G3	UCRNP2_5817	(GH5) Putative cellulase family protein/glycosyl hydrolase 5 (cellulase A) family	carbohydrate metabolic process	PCWDE (Plant cell wall degradation enzyme)	Cellulose	Y	secretory	44117.70/4.47	-2.7252	Infection-like	3.40318	R1G7G3	R1G7G3	Control_MB	12	12	12	52.4	52.4	52.4	44.117	0	323.31	23576000000	267	3.40318	0	-2.7252	-1.2118	30.6671	30.0607	30.7766	33.4303	33.2027	33.0471
R1GDK9	UCRNP2_6926	(GH5) Putative endo-beta--protein/Cellulase A	carbohydrate metabolic process	PCWDE (Plant cell wall degradation enzyme)	Cellulose	Y	secretory	46005.94/4.59	-3.85455	Infection-like	2.961	R1GDK9	R1GDK9	Control_MB	18	18	18	61.8	61.8	61.8	46.005	0	323.31	9696900000	129	2.961	0	-3.85455	-1.56797	29.0112	27.4785	28.3722	31.9794	32.3558	32.0903
R1EK26	UCRNP2_5367	(GH3) Putative beta-d-glucoside glucohydrolase protein	carbohydrate metabolic process	PCWDE (Plant cell wall degradation enzyme)	Cellulose	Y	secretory	76369.5/4.66	-3.52269	Infection-like	3.58448	R1EK26	R1EK26	Control_MB	10	8	8	21.9	18.3	18.3	76.369	0	98.061	1058600000	36	3.58448	0	-3.52269	-1.5389	25.2108	26.0126	25.0931	28.9599	28.9808	28.9437
R1G324	UCRNP2_7463	(GH3) Putative beta-glucosidase 1 protein	carbohydrate metabolic process	PCWDE (Plant cell wall degradation enzyme)	Cellulose	Y	secretory	84321.9/4.73	-2.02842	Infection-like	2.56453	R1G324	R1G324	Control_MB	12	11	11	17	16.1	16.1	84.321	0	210.82	343240000	31	2.56453	0.00456566	-2.02842	-0.879176	24.8244	25.0184	25.7325	27.4854	27.1281	27.0471
R1GZN3	UCRNP2_1674	(GH7) Glucanase/(EC:3.2.1.-)/cellulase C/Concanavalin A-like lectin	cellulose catabolic process	PCWDE (Plant cell wall degradation enzyme)	Cellulose	Y	secretory	48044.41/4.32	-2.48258	Infection-like	2.37359	R1GZN3	R1GZN3	Control_MB	10	10	10	33.6	33.6	33.6	48.044	0	323.31	14926000000	115	2.37359	0.00291429	-2.48258	-1.02434	30.0415	30.5686	29.4997	32.9763	31.981	32.6003
R1GHV2	UCRNP2_7764	(AA9/GH61/CBM1) Putative fungal cellulose binding domain protein	carbohydrate metabolic process	PCWDE (Plant cell wall degradation enzyme)	Cellulose	Y	secretory	35554.58/4.57	-2.10657	Infection-like	3.77944	R1GHV2	R1GHV2	Control_MB	7	7	7	25.6	25.6	25.6	35.554	0	204.1	2046000000	43	3.77944	0.00431579	-2.10657	-0.977902	27.7318	27.5848	27.2731	29.7677	29.6304	29.5114
R1GQP5	UCRNP2_2654	(GH12) Putative glycoside hydrolase family 12 protein/Concanavalin A-like lectin/ Glucanase/cellulase H	polysaccharide catabolic process	PCWDE (Plant cell wall degradation enzyme)	Cellulose	Y	secretory	26281.19/8.77	-3.91303	Infection-like	3.60528	R1GQP5	R1GQP5	Control_MB	8	8	8	47.2	47.2	47.2	26.281	0	120.04	10475000000	61	3.60528	0	-3.91303	-1.68868	28.4495	27.9069	28.4548	32.6796	32.07	31.8007
R1E7W9	UCRNP2_9420	(GH35) Putative beta-galactosidase b protein	carbohydrate metabolic process	PCWDE (Plant cell wall degradation enzyme)	Hemicellulose	Y	secretory	108086.20/4.86	-2.52287	Infection-like	3.42978	R1E7W9	R1E7W9	Control_MB	21	21	21	29.5	29.5	29.5	108.08	0	255.29	4234000000	108	3.42978	0	-2.52287	-1.13295	27.9462	28.4539	28.2874	31.0603	30.7248	30.471
R1EP04	UCRNP2_3764	(GH43) Putative glycosyl family protein	carbohydrate metabolic process	PCWDE (Plant cell wall degradation enzyme)	Hemicellulose	Y	secretory	34900.71/6.57	-2.86327	Infection-like	2.33017	R1EP04	R1EP04	Control_MB	6	6	6	44	44	44	34.9	0	73.74	529260000	16	2.33017	0	-2.86327	-1.14433	24.6533	24.925	26.2398	28.3435	28.0972	27.9672
R1FWZ0	UCRNP2_9647	(GH10) Beta-xylanase/ cellulaseF	xylan catabolic process	PCWDE (Plant cell wall degradation enzyme)	Hemicellulose	N (0.524)	secretory	34862.06/6.52	-3.12561	Infection-like	3.51315	R1FWZ0	R1FWZ0	Control_MB	16	16	14	72.2	72.2	65.7	34.862	0	323.31	23122000000	313	3.51315	0	-3.12561	-1.37843	29.7945	30.6309	30.1152	33.282	33.1275	33.5079
R1G299	UCRNP2_7761	(GH43) Putative xylosidase: arabinofuranosidase protein/Concanavalin A-like lectin/ Glucanase	carbohydrate metabolic process	PCWDE (Plant cell wall degradation enzyme)	Hemicellulose	Y	secretory	55826.19/4.34	-2.06213	Infection-like	3.28889	R1G299	R1G299	Control_MB	6	6	6	18.2	18.2	18.2	55.825	0	140.27	379030000	25	3.28889	0.00381395	-2.06213	-0.936681	25.204	25.5739	25.4837	27.6037	27.1507	27.6935
R1G5Y4	UCRNP2_9853	(GH43) Putative xylosidase glycosyl hydrolase protein/Concanavalin A-like lectin/ Glucanase	carbohydrate metabolic process	PCWDE (Plant cell wall degradation enzyme)	Hemicellulose	Y	secretory	456778.08/4.32	-1.85005	Infection-like	3.22722	R1G5Y4	R1G5Y4	Control_MB	13	13	13	44.5	44.5	44.5	56.777	0	323.31	35129000000	212	3.22722	0.00521905	-1.85005	-0.845714	31.6587	32.0853	31.6614	33.6526	33.8642	33.4387
R1G8C1	UCRNP2_5439	(GH27) Alpha-galactosidase	carbohydrate metabolic process	PCWDE (Plant cell wall degradation enzyme)	Hemicellulose	N (0.861)	secretory	39212.16/4.35	-2.59289	Infection-like	4.88316	R1G8C1	R1G8C1	Control_MB	12	12	12	64.4	64.4	64.4	39.212	0	286.19	17952000000	157	4.88316	0	-2.59289	-1.23477	30.0762	30.3128	30.1769	32.8344	32.8723	32.6378
R1GG59	UCRNP2_2598	(GH43) Putative galactan-beta-galactosidase protein	carbohydrate metabolic process	PCWDE (Plant cell wall degradation enzyme)	Hemicellulose	Y	secretory	46335.27/4.77	-5.51084	Infection-like	3.21581	R1GG59	R1GG59	Control_MB	14	14	14	40.3	40.3	40.3	46.335	0	323.31	3665100000	76	3.21581	0	-5.51084	-2.15057	25.5586	24.2624	26.0573	31.1285	30.749	30.5333
R1GAB3	UCRNP2_4794	(GH43) Arabinan endo-1,5-alpha-L-arabinosidase/(EC:3.2.1.99)	arabinan catabolic process	PCWDE (Plant cell wall degradation enzyme)	Hemicellulose	Y	secretory	34445.51/6.18	-6.40585	Infection-like	5.78031	R1GAB3	R1GAB3	Control_MB	10	10	10	39.2	39.2	39.2	34.445	0	117.45	4967300000	47	5.78031	0	-6.40585	-2.98362	24.8841	24.7485	24.9965	31.4189	31.402	31.0257
R1EVS4	UCRNP2_1512	(GH51)Putative alpha-l-arabinofuranosidase a protein	L-arabinose metabolic process	PCWDE (Plant cell wall degradation enzyme)	Hemicellulose	Y	secretory	79798.01/4.63	-3.14435	Infection-like	3.13268	R1EVS4	R1EVS4	Control_MB	10	10	10	20.2	20.2	20.2	79.797	0	190.73	722210000	32	3.13268	0	-3.14435	-1.34531	25.6644	24.8016	25.6064	28.1285	28.6243	28.7526
R1EWW2	UCRNP2_1101	(CE5)Putative acetylxylan esterase protein (INTERPRO: Cutinase)	Metabolic process	PCWDE (Plant cell wall degradation enzyme)	Hemicellulose	N (0.898)	secretory	26052.14/4.37	-2.25836	Infection-like	1.0594	R1EWW2	R1EWW2	Control_MB	2	2	2	14.1	14.1	14.1	26.052	0	323.31	1543200000	18	1.0594	0.0118689	-2.25836	-0.752349	28.1572	24.9678	27.1005	29.7027	28.6773	28.6206
R1GCT8	UCRNP2_7241	(GH11) Endo-1,4-beta-xylanase/(EC:3.2.1.8)/ (cellulase G) family.	xylan catabolic process	PCWDE (Plant cell wall degradation enzyme)	Hemicellulose	Y	secretory	23704.9/9.10	-2.44917	Infection-like	1.53365	R1GCT8	R1GCT8	Control_MB	7	7	7	33.3	33.3	33.3	23.705	0	144.76	341180000	18	1.53365	0.00475789	-2.44917	-0.89491	25.282	23.7364	25.6785	27.0616	26.7744	28.2083
R1GE80	UCRNP2_6725	(GH43)/CBM6 Putative glycosyl hydrolase family 43 protein	carbohydrate metabolic process	PCWDE (Plant cell wall degradation enzyme)	Hemicellulose/Pectin	Y	secretory	48185.65/5.73	-2.16746	Infection-like	3.52737	R1GE80	R1GE80	Control_MB	16	16	16	50.1	50.1	50.1	48.185	0	307.72	8420500000	93	3.52737	0.00275676	-2.16746	-0.992445	29.4265	29.369	29.7137	31.7444	31.8853	31.382
R1EDI4	UCRNP2_7430	(AA5)Putative glyoxal oxidase protein		Oxidoreductase	Lignin	Y	secretory	59551.95/4.98	2.12247	Control	2.59567	R1EDI4	R1EDI4	Control_MB	10	10	10	26.1	26.1	26.1	59.551	0	86.505	1317600000	32	2.59567	0.00513636	2.12247	0.916717	28.3155	29.298	28.6345	26.4068	26.8403	26.6337
R1G4L9	UCRNP2_10241	(AA1) Putative laccase-1 protein	copper ion binding/oxidoreductase activity	Oxidoreductase	Lignin	Y	secretory	67321.94/5.61	1.93425	Control	3.26173	R1G4L9	R1G4L9	Control_MB	11	11	11	34.1	34.1	34.1	67.321	0	227.45	10269000000	149	3.26173	0.00461224	1.93425	0.88237	31.7597	31.8505	31.3474	29.4926	29.8061	29.8561
R1FVT8	UCRNP2_10083	(AA7)Putative fad dependent oxidoreductase protein	oxidoreductase activity	Oxidoreductase	lignin	Y	secretory	13943.83/5.08	2.1926	control	1.42794	R1FVT8	R1FVT8	Control_MB	14	14	14	47.9	47.9	47.9	46.938	0	123.3	981930000	41	1.42794	0.010807	2.1926	0.807754	28.2551	26.5364	28.9254	25.8217	25.5949	25.7225
R1EH41	UCRNP2_6422	(AA3) Putative alcohol dehydrogenase protein	oxidation-reduction process	Oxidoreductase	Lignin	N (0.648)	secretory	28250.15/4.55	-2.68921	Infection-like	2.25326	R1EH41	R1EH41	Control_MB	3	3	3	16.1	16.1	16.1	28.25	0	35.849	257840000	13	2.25326	0	-2.68921	-1.07772	24.1905	23.7196	24.4625	25.9742	27.4908	26.9752
R1H3M7	UCRNP2_206	(AA3/CBM1) Putative cellobiose dehydrogenase protein/GMC oxidoreductase family	carbohydrate metabolic process	Oxidoreductase	Lignin/Cellulose	Y	secretory	89115.25/4.91	1.97224	control	1.8557	R1H3M7	R1H3M7	Control_MB	17	17	17	23.8	23.8	23.8	89.114	0	157.89	1715100000	70	1.8557	0.0104407	1.97224	0.797812	28.3446	29.9104	28.9858	27.0428	26.9269	27.3544
R1FVG2	UCRNP2_10242	(AA3)Putative gmc oxidoreductase protein	flavin adenine dinucleotide binding Source/oxidoreductase activity, acting on CH-OH group of donor	Oxidoreductase	Lignin/Cellulose	N (0.655)	secretory	63968.9/4.77	1.80248	Control	3.23313	R1FVG2	R1FVG2	Control_MB	23	23	23	57.2	57.2	57.2	63.968	0	323.31	57904000000	422	3.23313	0.00807273	1.80248	0.826033	33.9469	34.3378	34.075	32.0449	32.5174	32.39
R1G7Y3	UCRNP2_9025	(GH53) Arabinogalactan endo-beta-1,4-galactanase	metabolic process	PCWDE (Plant cell wall degradation enzyme)	Pectin	Y	secretory	37716.6/5.56	-7.0145	Infection-like	3.42436	R1G7Y3	R1G7Y3	Control_MB	9	9	9	49.7	49.7	49.7	37.716	0	161.62	6288900000	57	3.42436	0	-7.0145	-2.66442	23.3461	25.1151	25.3318	31.7359	31.4976	31.603
R1GFP8	UCRNP2_6154	(CE12) Putative rhamnogalacturonan acetylesterase protein/SGNH hydrolase-type	(PFAM: Lipase)	PCWDE (Plant cell wall degradation enzyme)	Pectin	Y	secretory	28021.11/5.80	-6.38764	Infection-like	4.59366	R1GFP8	R1GFP8	Control_MB	9	9	9	60.8	60.8	60.8	28.021	0	155.37	9043400000	80	4.59366	0	-6.38764	-2.78815	25.6923	25.247	26.1478	32.3407	31.9935	31.9158
R1GVP5	UCRNP2_3045	( GH53) Arabinogalactan endo-beta-1,4-galactanase(EC:3.2.1.89)	metabolic process	PCWDE (Plant cell wall degradation enzyme)	Pectin	Y	secretory	42418.02/5.88	-2.33511	Infection-like	2.39096	R1GVP5	R1GVP5	Control_MB	5	5	5	17.1	17.1	17.1	42.417	0	56.599	589130000	28	2.39096	0.00425974	-2.33511	-0.975363	25.741	24.8569	26.1123	28.1478	27.7073	27.8605
R1EWA7	UCRNP2_1120	(PL3) Putative pectate lyase protein	pectate lyase activity	PCWDE/Virulence factor	Pectin	Y	secretory	25028.9/7.46	-6.60462	Infection-like	3.2241	R1EWA7	R1EWA7	Control_MB	9	9	9	50	50	50	25.029	0	297.03	6539300000	50	3.2241	0	-6.60462	-2.47288	24.7628	24.1061	25.4272	32.4721	30.871	30.7669
R1GN84	UCRNP2_3453	(PL3) Putative pectate lyase protein	pectate lyase activity	PCWDE/Virulence factor	Pectin	Y	secretory	25245.25/4.93	-6.89829	Infection-like	4.60507	R1GN84	R1GN84	Control_MB	6	6	6	39.8	39.8	39.8	25.245	0	103.84	4569100000	45	4.60507	0	-6.89829	-2.98345	23.8279	24.2515	24.5211	31.5748	30.869	30.8515
R1GII6	UCRNP2_7484	( PL1) Putative pectate lyase a protein	polysaccharide catabolic process	PCWDE/Virulence factor	Pectin	Y	secretory	34071.81/5.04	-4.38603	Infection-like	4.96231	R1GII6	R1GII6	Control_MB	13	13	13	60.4	60.4	60.4	34.071	0	323.31	17469000000	156	4.96231	0	-4.38603	-2.02924	28.4168	28.6759	28.7145	33.1094	32.7255	33.1303
R1GJ02	UCRNP2_1573	(PL4) Putative rhamnogalacturonan lyase protein /CBM-Like	carbohydrate metabolic process	PCWDE (Plant cell wall degradation enzyme)	Pectin	Y	secretory	74940.49/4.88	-5.50481	Infection-like	4.99859	R1GJ02	R1GJ02	Control_MB	18	18	18	36.8	36.8	36.8	74.94	0	227.89	3478000000	75	4.99859	0	-5.50481	-2.50403	24.9197	25.3911	25.5647	30.7775	30.8862	30.7262
R1GSQ1	UCRNP2_1907	(PL1) Putative pectate protein	polysaccharide catabolic process	PCWDE/Virulence factor	Pectin	N (0.592)	secretory	32705.46/6.14	-4.77107	Infection-like	3.71186	R1GSQ1	R1GSQ1	Control_MB	5	5	5	25.2	25.2	25.2	32.705	0	91.554	1401200000	20	3.71186	0	-4.77107	-2.01882	25.3201	24.23	24.5852	29.1431	29.6368	29.6687
R1H382	UCRNP2_317	(PL3) Putative exo-beta--protein		PCWDE/Virulence factor	Pectin	N (0.798)	secretory	75606.28/4.75	-2.18233	Infection-like	2.23524	R1H382	R1H382	Control_MB	24	24	24	51.8	51.8	51.8	75.605	0	323.31	180540000000	841	2.23524	0.00502222	-2.18233	-0.906811	34.0854	33.035	34.3368	36.1585	35.946	35.8998
R1GW72	UCRNP2_2891	(GH28) Putative extracellular exo-protein/pectin lyase fold-virulence	carbohydrate metabolic process/cell wall organization	CWO (Cell Wall Organization)	Pectin	Y	secretory	42560.08/4.16	-3.22374	Infection-like	3.35884	R1GW72	R1GW72	Control_MB	5	5	5	10.8	10.8	10.8	42.56	0	57.212	802530000	26	3.35884	0	-3.22374	-1.40026	25.5231	25.1436	25.3512	29.049	28.5667	28.0734
R1EPI5	UCRNP2_3510	(PL4) Rhamnogalacturonate lyase/ (EC:4.2.2.23) /CBM-Like	cell wall organization/polysaccharide catabolic process	CWO (Cell Wall Organization)	Pectin	Y	secretory	57056.67/4.28	-1.96804	Infection-like	2.07663	R1EPI5	R1EPI5	Control_MB	6	6	6	16.9	16.9	16.9	57.056	0	107.86	403070000	16	2.07663	0.00989286	-1.96804	-0.817845	24.9494	26.1119	25.868	27.9447	27.6345	27.2542
R1GGA5	UCRNP2_2549	(PL4) Rhamnogalacturonate lyase/(EC:4.2.2.23)/CBM-Like	cell wall organization/polysaccharide catabolic process	CWO (Cell Wall Organization)	Pectin	Y	secretory	57030.7/6.39	-7.55542	Infection-like	4.89836	R1GGA5	R1GGA5	Control_MB	23	23	23	69.4	69.4	69.4	57.03	0	323.31	13764000000	173	4.89836	0	-7.55542	-3.30144	24.7907	25.0971	25.7186	32.7042	32.9394	32.6291
R1E7G7	UCRNP2_9603	(CE4) Putative chitin deacetylase protein	carbohydrate metabolic process	FCWDE (Fungal Cell Wall Degradation Enzyme)	Chitin	Y	secretory	26729.09 /6.27	-5.63564	Infection-like	2.99321	R1E7G7	R1E7G7	Control_MB	6	6	6	46.8	46.8	46.8	26.729	0	53.089	3733500000	34	2.99321	0	-5.63564	-2.12089	24.583	25.9225	24.7658	30.958	29.757	31.4632
R1GTL6	UCRNP2_3805	(GH75) Endo-chitosanase /(EC:3.2.1.132)	polysaccharide catabolic process	FCWDE (Fungal Cell Wall Degradation Enzyme)	Chitin	Y	secretory	25324.72/4.22	-4.09535	Infection-like	1.09945	R1GTL6	R1GTL6	Control_MB	4	4	4	32.1	32.1	32.1	25.324	0	59.996	4373800000	32	1.09945	0	-4.09535	-1.09166	29.7187	24.3204	24.8514	31.0084	30.3414	29.8268
R1EVI7	UCRNP2_1399	(GH16) Putative glycoside hydrolase family 16 protein/Concanavalin A-like lectin/ Glucanase	carbohydrate metabolic process	PCWDE (Plant cell wall degradation enzyme)	Other CAZY	Y	secretory	27666.5/4.35	-2.70239	Infection-like	2.46183	R1EVI7	R1EVI7	Control_MB	3	3	3	14.3	14.3	14.3	27.666	0	34.095	2115600000	25	2.46183	0	-2.70239	-1.10924	26.8906	27.5314	26.5873	30.3554	29.5284	29.2327
R1EDQ8	UCRNP2_7678	(GH31) Putative glycoside hydrolase family 31 protein	carbohydrate metabolic process/carbohydrate binding	PCWDE (Plant cell wall degradation enzyme)	Other CAZY	Y	secretory	75896.85/4.98	-3.23492	Infection-like	2.19098	R1EDQ8	R1EDQ8	Control_MB	6	6	6	11.1	11.1	11.1	75.896	0	51.332	503580000	18	2.19098	0	-3.23492	-1.23465	23.9659	25.8642	24.0866	28.0033	27.7023	27.9159
R1EEC1	UCRNP2_7446	(GH35) Putative beta-protein	carbohydrate metabolic process	PCWDE (Plant cell wall degradation enzyme)	Other CAZY	Y	secretory	108543.51 /4.69	-2.38474	Infection-like	4.8932	R1EEC1	R1EEC1	Control_MB	24	24	24	38.8	38.8	38.8	108.54	0	323.31	3672900000	127	4.8932	0	-2.38474	-1.14029	28.08	28.2538	28.2053	30.4224	30.6786	30.5923
R1GGK2	UCRNP2_5863	(GH3) Putative glycoside hydrolase family 3 protein	carbohydrate metabolic process (INTRO: Fn3-like)	PCWDE (Plant cell wall degradation enzyme)	Other CAZY	N (0.804)	secretory	83543.7/4.73	-4.61736	Infection-like	2.92847	R1GGK2	R1GGK2	Control_MB	18	18	18	36.7	36.7	36.7	83.543	0	318.69	3448700000	98	2.92847	0	-4.61736	-1.80374	26.3082	25.0086	26.8761	30.8011	30.5071	30.7367
R1EUF4	UCRNP2_1797	(GH88) Putative cell wall glycosyl hydrolase protein /6-hairpin_glycosidase_sf	hydrolase activity	Hydrolase	Other CAZY	Y	secretory	42505.50/4.60	-5.6856	Infection-like	3.6121	R1EUF4	R1EUF4	Control_MB	11	11	11	30.5	30.5	30.5	42.505	0	157.66	7361400000	60	3.6121	0	-5.6856	-2.3121	25.9426	25.4906	27.0264	31.8153	31.9444	31.7566
R1EYD0	UCRNP2_580	(AA9/GH61) Putative glycoside hydrolase family 61 protein	hydrolase activity	Hydrolase	Other CAZY	Y	secretory	27721.87/5.54	-2.21031	Infection-like	1.58815	R1EYD0	R1EYD0	Control_MB	5	5	5	29.9	29.9	29.9	27.722	0	105.03	947940000	27	1.58815	0.00628037	-2.21031	-0.837625	26.9233	25.0515	26.7671	28.3458	28.1444	28.8826
R1G8Q6	UCRNP2_5348	(GH127) Putative secreted protein/6-hairpin_glycosidase_sf	catalytic activity	Hydrolase	Other CAZY	Y	secretory	66932.73/4.85	-3.61608	Infection-like	2.81798	R1G8Q6	R1G8Q6	Control_MB	19	19	19	52.6	52.6	52.6	66.932	0	269.45	6798300000	157	2.81798	0	-3.61608	-1.4647	28.2431	27.0726	28.5988	31.6198	31.716	31.427
R1GCR8	UCRNP2_7276	(GH43) Putative glycoside hydrolase family 43 protein	hydrolase activity	Hydrolase	Other CAZY	Y	secretory	98100.88/4.78	-1.8963	Infection-like	4.0888	R1GCR8	R1GCR8	Control_MB	30	30	30	50.5	50.5	50.5	98.1	0	323.31	16738000000	289	4.0888	0.00480851	-1.8963	-0.896242	30.5598	30.7653	30.811	32.5035	32.7796	32.542
R1GLS8	UCRNP2_563	(GH88) Putative cell wall glycosyl hydrolase protein/ 6-hairpin_glycosidase_sf	hydrolase activity	Hydrolase	Other CAZY	Y	secretory	46569.14/5.03	-3.70382	Infection-like	4.80495	R1GLS8	R1GLS8	Control_MB	9	9	9	23.8	23.8	23.8	46.569	0	88.156	674450000	28	4.80495	0	-3.70382	-1.72327	24.6812	24.9624	24.4924	28.4833	28.2954	28.4689
R1GRC0	UCRNP2_4818	(GH115) Putative glycoside hydrolase family 115 protein	hydrolase activity	hydrolase	Other CAZY	Y	secretory	111407.33/4.66	-2.51322	Infection-like	3.0924	R1GRC0	R1GRC0	Control_MB	19	19	19	29.2	29.2	29.2	111.41	0	165.33	840250000	56	3.0924	0	-2.51322	-1.10416	26.0228	25.8311	25.9333	28.55	27.9292	28.8476
R1GVI3	UCRNP2_3149	(GH75) Putative glycoside hydrolase family 79 protein	hydrolase activity	hydrolase	Other CAZY	N (0.729)	secretory	57551.24/4.5	-2.16689	Infection-like	2.83789	R1GVI3	R1GVI3	Control_MB	8	8	8	22	22	22	57.55	0	200.77	14386000000	140	2.83789	0.00395181	-2.16689	-0.951412	30.335	30.7337	29.8074	32.4868	32.5661	32.324
R1H3P0	UCRNP2_156	(GH43) Putative glycoside hydrolase family 43 protein	hydrolase activity	hydrolase	Other CAZY	Y	secretory	36907.93/4.08	-2.63656	Infection-like	3.32113	R1H3P0	R1H3P0	Control_MB	11	11	11	71	71	71	36.907	0	322.83	3517200000	81	3.32113	0	-2.63656	-1.17035	28.2346	27.6985	27.6216	30.6221	30.6794	30.1628
R1GPV4	UCRNP2_2885	(GH78) Putative alpha-l-rhamnosidase protein/ 6-hairpin_glycosidase_sf	catalytic activity	hydrolase	Other CAZY	Y	secretory	74042.89/4.41	-1.89946	Infection-like	1.44398	R1GPV4	R1GPV4	Control_MB	4	4	4	6.4	6.4	6.4	74.042	0	32.113	250920000	11	1.44398	0.0171473	-1.89946	-0.727386	25.105	24.0019	26.0014	27.2624	26.9672	26.5772
R1EDI8	UCRNP2_7779	(GH43) Putative glycoside hydrolase family 43 protein	hydrolase activity	hydrolase	Other CAZY	Y	secretory	37269.32/4.48	-2.12165	Infection-like	3.48115	R1EDI8	R1EDI8	Control_MB	13	13	13	65.9	65.9	65.9	37.269	0	323.31	23356000000	234	3.48115	0.0041519	-2.12165	-0.970989	31.3229	30.7257	30.9955	33.1727	33.2292	33.0072
R1EPR9	UCRNP2_3706	(AA3) Putative choline dehydrogenase protein	flavin adenine dinucleotide binding/oxidoreductase activity, acting on CH-OH group of donors	Oxidoreductase	Other CAZY	Y	secretory	74043.96/4.82	-2.33889	Infection-like	0.843792	R1EPR9	R1EPR9	Control_MB	15	15	15	28.2	28.2	28.2	74.043	0	128.24	818260000	66	0.843792	0.0178626	-2.33889	-0.71159	25.6033	23.5318	27.8938	27.5157	28.1228	28.4071
R1EW80	UCRNP2_1160	Putative chitin binding protein	carbohydrate metabolic process		CAZY UNKNOWN	N (0.417)	secretory	44814.3/5.17	-2.19981	Infection-like	2.15889	R1EW80	R1EW80	Control_MB	8	8	8	29.7	29.7	29.7	44.814	0	323.31	25300000000	148	2.15889	0.00496703	-2.19981	-0.905077	31.558	30.1493	31.1825	33.3374	33.109	33.0429
R1GKX8	UCRNP2_6629	Carboxylic ester hydrolase/(EC:3.1.1.-)/ type-B carboxylesterase/lipase family	hydrolase activity	Esterase		Y	secretory	49786.79/5.45	2.70449	Control	4.27099	R1GKX8	R1GKX8	Control_MB	7	7	7	27.2	27.2	27.2	49.786	0	70.895	543930000	26	4.27099	0	2.70449	1.25873	27.5255	27.4933	27.5957	24.6546	24.7246	25.1218
R1E852	UCRNP2_9685	Putative gdsl-like lipase acylhydrolase protein	hydrolase activity	Esterase		Y	secretory	27267.11/4.52	-4.08913	Infection-like	2.11705	R1E852	R1E852	Control_MB	6	6	6	35.1	35.1	35.1	27.267	0	323.31	3125400000	38	2.11705	0	-4.08913	-1.44885	27.16	24.7971	26.9258	30.9771	30.3503	29.823
R1GK66	UCRNP2_6889	Putative gdsl-like lipase acylhydrolase protein	hydrolase activity	Esterase		Y	secretory	27229.18/4.66	-2.60649	Infection-like	2.20856	R1GK66	R1GK66	Control_MB	6	6	6	26.3	26.3	26.3	27.229	0	40.614	419750000	15	2.20856	0.00304478	-2.60649	-1.0451	24.9282	25.526	24.3829	28.2586	27.3752	27.0228
R1EIF4	UCRNP2_5965	Putative gdsl lipase acylhydrolase family protein	hydrolase activity, acting on ester bonds	Esterase		N (0.756)	secretory	31915.38 /4.34	-1.83743	Infection-like	3.16494	R1EIF4	R1EIF4	Control_MB	6	6	6	25.4	25.4	25.4	31.915	0	134.94	3131000000	44	3.16494	0.00633962	-1.83743	-0.837736	28.4638	28.4805	28.028	30.2334	29.9197	30.3316
R1GSL8	UCRNP2_1908	Carboxylic ester hydrolase / tannase family/(EC:3.1.1.-)	hydrolase activity	Esterase		Y	secretory	62965.68/4.70	-2.08103	Infection-like	2.54985	R1GSL8	R1GSL8	Control_MB	6	6	6	16.8	16.8	16.8	62.965	0	83.343	191400000	14	2.54985	0.00486022	-2.08103	-0.897758	24.9754	24.0182	24.6696	26.3559	26.8515	26.699
R1GJW0	UCRNP2_6974	Carboxylic ester hydrolase/ tannase family/ (EC:3.1.1.-)	hydrolase activity	Esterase		Y	secretory	59931.91/5.32	-1.94864	Infection-like	1.52954	R1GJW0	R1GJW0	Control_MB	20	20	20	48.5	48.5	48.5	59.931	0	323.31	4008000000	91	1.52954	0.0119669	-1.94864	-0.752951	29.135	27.3758	28.999	30.7461	30.4247	30.1849
R1G8E3	UCRNP2_5440	Carboxylic ester hydrolase/(EC:3.1.1.-)/ type-B carboxylesterase/lipase family	hydrolase activity	Esterase		Y	secretory	48597.94/6.52	-5.8001	Infection-like	3.50312	R1G8E3	R1G8E3	Control_MB	9	9	9	29.2	29.2	29.2	48.597	0	171.03	2212100000	56	3.50312	0	-5.8001	-2.32064	24.8528	24.6862	23.3619	30.4219	29.8837	29.9956
R1E8C5	UCRNP2_9594	Carboxylic ester hydrolase/(EC:3.1.1.-)/ type-B carboxylesterase/lipase family	hydrolase activity	Esterase		Y	secretory	58736.76/4.66	-2.81382	Infection-like	3.13611	R1E8C5	R1E8C5	Control_MB	9	9	9	21.7	21.7	21.7	58.736	0	79.717	703630000	35	3.13611	0	-2.81382	-1.22276	25.7199	25.2246	26.1173	28.1915	28.6726	28.6391
R1EIK3	UCRNP2_5898	Putative carboxylesterase protein		Esterase		N (0.768)	secretory	40597.87/4.55	-3.6536	Infection-like	2.81848	R1EIK3	R1EIK3	Control_MB	4	4	4	16.4	16.4	16.4	40.597	0	37.138	718790000	21	2.81848	0	-3.6536	-1.47708	24.0924	25.6362	24.8944	28.3895	28.3478	28.8466
R1G9C5	UCRNP2_8468	Putative carboxylesterase family protein		Esterase		Y	secretory	52426.44/4.37	-2.09233	Infection-like	3.09481	R1G9C5	R1G9C5	Control_MB	5	5	5	14	14	14	52.426	0	39.971	170630000	13	3.09481	0.00385882	-2.09233	-0.938448	24.3017	24.1645	24.4819	26.5591	25.9928	26.6732
R1FV38	UCRNP2_10352	Putative carboxypeptidase s1 protein/ peptidase S10 family/exoprotease	serine-type carboxypeptidase activity	protease		Y	secretory	62477.98/4.37	1.93221	Control	2.35115	R1FV38	R1FV38	Control_MB	7	7	7	15.9	15.9	15.9	62.477	0	175.54	4058600000	68	2.35115	0.00822222	1.93221	0.827717	30.313	30.6734	29.641	28.5247	28.031	28.2752
R1EAW3	UCRNP2_8713	Putative peptidase s8 s53 subtilisin kexin sedolisin protein/ peptidase S8 family/endoprotease	serine-type endopeptidase activity	protease		Y	secretory	40860.15/4.73	2.23191	control	1.28866	R1EAW3	R1EAW3	Control_MB	5	5	5	18.2	18.2	18.2	40.86	0	157.52	1544800000	19	1.28866	0.011395	2.23191	0.793711	28.9067	28.2044	29.0892	27.0861	24.9831	27.4355
R1E713	UCRNP2_10059	Putative aspartic endopeptidase pep1 protein/peptidase A1 family/endopeptidase	aspartic-type endopeptidase activity	protease		Y	secretory	48431.52/8.26	-3.23035	Infection-like	4.66073	R1E713	R1E713	Control_MB	4	4	4	10.8	10.8	10.8	48.431	0	98.628	4302800000	52	4.66073	0	-3.23035	-1.50842	27.5086	27.905	27.6034	31.0512	30.8015	30.8554
R1FXE7	UCRNP2_9473	Putative metalloprotease protein (peptidase M43)/endopeptidase/metallo	metallopeptidase activity	protease		Y	secretory	30229.43/4.96	-5.12197	Infection-like	3.31106	R1FXE7	R1FXE7	Control_MB	5	5	5	27.3	27.3	27.3	30.229	0	134.74	3597300000	43	3.31106	0	-5.12197	-2.05369	25.7377	24.8116	26.3972	30.8793	31.0148	30.4184
R1GBR8	UCRNP2_7651	Peptide hydrolase/ peptidase M28 family/EXOPROTEASE	aminopeptidase activity/metal ion binding	protease		Y	secretory	40706.16/5.17	-2.65979	Infection-like	2.03926	R1GBR8	R1GBR8	Control_MB	6	6	6	33.2	33.2	33.2	40.706	0	209.59	1346100000	28	2.03926	0.00295652	-2.65979	-1.03781	26.4644	25.5568	27.0808	29.3657	29.3839	28.3317
R1EL46	UCRNP2_4966	Neutral protease 2/(EC:3.4.24.39)/Deuterolysin/ peptidase M35 family/endoprotease	metal ion binding/Binds 1 zinc ion per subunit	protease		Y	secretory	37014.29/5.40	-2.30346	Infection-like	0.942971	R1EL46	R1EL46	Control_MB	5	5	5	16.8	16.8	16.8	37.014	0	102.51	1623000000	27	0.942971	0.0151111	-2.30346	-0.732965	26.6002	24.8478	28.4451	29.6976	29.0472	28.0587
R1E6X7	UCRNP2_9777	Putative fmn-dependent dehydrogenase protein/FMN-dependent alpha-hydroxy acid dehydrogenase family	FMN binding/oxidoreductase activity	Oxidoreductase		Y	secretory	42080.62/5.32	2.93653	Control	1.29005	R1E6X7	R1E6X7	Control_MB	16	16	16	50	50	50	42.08	0	127.23	656090000	36	1.29005	0.004	2.93653	0.957416	26.2197	29.6271	27.4255	25.4698	24.8363	24.1567
R1E8E1	UCRNP2_9288	Putative fad binding domain-containing protein		Oxidoreductase		Y	secretory	46166.91/ 4.55	3.61517	Control	3.97301	R1E8E1	R1E8E1	Control_MB	11	11	11	37	37	37	46.166	0	264.43	4378300000	77	3.97301	0	3.61517	1.61661	30.414	30.6102	30.6328	26.4942	27.2352	27.082
R1EF40	UCRNP2_6897	Putative cyclohexanone monooxygenase protein	flavin adenine dinucleotide binding/N,N-dimethylaniline monooxygenase activity/NADP binding	Oxidoreductase		Y	secretory	70582.6/5.35	-3.71762	Infection-like	1.62815	R1EF40	R1EF40	Control_MB	2	2	2	5.4	5.4	5.4	70.582	0	20.921	9316100000	36	1.62815	0	-3.71762	-1.22143	29.8138	26.3404	28.2706	32.3659	31.8215	31.3901
R1ERX8	UCRNP2_2887	Putative tyrosinase central domain protein	metal ion binding/oxidoreductase activity	Oxidoreductase		N (0.817)	secretory	42877.91/5.22	-2.44519	Infection-like	2.16413	R1ERX8	R1ERX8	Control_MB	9	9	9	18.5	18.5	18.5	42.877	0	90.821	883510000	32	2.16413	0.00272	-2.44519	-0.987186	26.4438	25.2665	26.3913	28.2112	29.0445	28.1815
R1GB06	UCRNP2_4485	Putative fad fmn-containing dehydrogenase protein	D-arabinono-1,4-lactone oxidase activity/FAD binding	Oxidoreductase		Y	secretory	56307.66/5.13	-3.37295	Infection-like	3.36889	R1GB06	R1GB06	Control_MB	16	16	16	44.9	44.9	44.9	56.307	0	192.5	958340000	55	3.36889	0	-3.37295	-1.4574	25.4601	24.8561	25.8999	28.6104	28.8886	28.836
R1GD68	UCRNP2_7098	Putative berberine-like protein	FAD binding/oxidoreductase activity	Oxidoreductase		Y	secretory	53899.16/4.69	-4.99018	Infection-like	2.24132	R1GD68	R1GD68	Control_MB	13	13	13	44.6	44.6	44.6	53.898	0	323.31	2883900000	63	2.24132	0	-4.99018	-1.70539	26.3756	23.5964	26.2969	30.6983	30.3616	30.1796
R1ELQ0	UCRNP2_4499	Putative gmc protein	flavin adenine dinucleotide binding/oxidoreductase activity, acting on CH-OH group of donors	Oxidoreductase		Y	secretory	66258.53/5.30	-2.08925	Infection-like	0.517232	R1ELQ0	R1ELQ0	Control_MB	6	6	6	10.5	10.5	10.5	66.258	0	40.919	5128800000	14	0.517232	0.056	-2.08925	-0.55376	25.2269	24.6418	30.1785	28.9581	29.0657	28.2911
R1H2U7	UCRNP2_441	Putative pectate lyase protein	lyase activity	Lyase/Virulence factor		Y	secretory	44540.42/4.61	-2.31074	Infection-like	3.01341	R1H2U7	R1H2U7	Control_MB	4	4	4	9.9	9.9	9.9	44.54	0	28.73	256070000	14	3.01341	0.00287324	-2.31074	-1.01965	24.7362	24.9326	24.0767	26.9487	26.9605	26.7685
R1GFS9	UCRNP2_6129	Putative secreted protein/POLY LYASE ALGINATE LYASE	lyase activity (PFAM: Alginate_lyase )	Lyase		Y	secretory	42517.06/6.51	-2.9559	Infection-like	3.2184	R1GFS9	R1GFS9	Control_MB	20	20	20	68.4	68.4	68.4	42.517	0	323.31	258960000000	1284	3.2184	0	-2.9559	-1.28448	33.8292	33.2325	34.2577	36.659	36.8228	36.7054
R1G436	UCRNP2_7077	Putative pectate lyase protein	lyase activity	Lyase/Virulence factor		Y	secretory	42481.6/5.15	-5.72334	Infection-like	4.49787	R1G436	R1G436	Control_MB	17	17	17	54.2	54.2	54.2	42.481	0	217.8	3094700000	46	4.49787	0	-5.72334	-2.51506	25.372	24.5653	24.7386	30.706	30.7735	30.3664
R1GU06	UCRNP2_3690	Uncharacterized protein		Lyase/Virulence factor		Y	secretory	38128.51/5.15	-1.90969	Infection-like	2.28879	R1GU06	R1GU06	Control_MB	7	7	7	31.1	31.1	31.1	38.128	0	323.31	24837000000	157	2.28879	0.00980531	-1.90969	-0.814771	31.7075	30.9389	30.861	33.502	32.9052	32.8292
R1ENG6	UCRNP2_4151	Putative six-bladed beta-propeller-like protein		PPI (protein-protein interaction)		Y	secretory	27226.97/6.02	2.31013	Control	2.94202	R1ENG6	R1ENG6	Control_MB	3	3	3	17.5	17.5	17.5	27.227	0	36.528	452070000	15	2.94202	0.00279452	2.31013	1.01418	26.7768	27.324	27.6298	24.8733	25.1687	24.7582
R1E9S0	UCRNP2_8777	Putative six-bladed beta-propeller-like protein		PPI (protein-protein interaction)		Y	secretory	32145.84/4.29	-2.25595	Infection-like	1.70358	R1E9S0	R1E9S0	Control_MB	2	2	2	4.1	4.1	4.1	32.145	0	21.736	414970000	7	1.70358	0.00447525	-2.25595	-0.867635	24.8403	26.2883	24.7783	28.241	27.2415	27.1922
R1GCJ5	UCRNP2_7325	Putative smp-30 gluconolaconase lre-like region protein		PPI (protein-protein interaction)		N (0.754)	secretory	39462.57/4.36	-2.06187	Infection-like	0.903421	R1GCJ5	R1GCJ5	Control_MB	5	5	5	31.9	31.9	31.9	39.462	0	92.83	1126300000	37	0.903421	0.0221194	-2.06187	-0.67275	27.5174	24.3468	27.5035	28.3069	28.4447	28.8017
R1EYI5	UCRNP2_364	Putative alpha--mannosidase family protein	carbohydrate binding	Carbohydrate Binding/Virulence factor		Y	secretory	46938.08/5.71	1.80243	control	1.19614	R1EYI5	R1EYI5	Control_MB	2	2	2	17.9	17.9	17.9	20.173	0	23.805	680910000	13	1.19614	0.0225	1.80243	0.665523	27.292	28.5319	27.4046	24.7731	26.41	26.6381
R1GAK8	UCRNP2_10393	Putative ricin b lectin protein	carbohydrate binding	Carbohydrate Binding/Virulence factor		Y	secretory	35829.45/4.37	-4.32767	Infection-like	2.3364	R1GAK8	R1GAK8	Control_MB	6	6	6	33.4	33.4	33.4	35.829	0	97.147	1664500000	35	2.3364	0	-4.32767	-1.57029	23.8789	26.1391	25.8061	30.113	29.5202	29.1739
R1ERG2	UCRNP2_3062	Putative ribonuclease t2 protein	ribonuclease T2 activity/RNA binding	RNA binding		y	secretory	23389.17/4.85	2.75981	Control	2.40398	R1ERG2	R1ERG2	Control_MB	2	2	2	21.4	21.4	21.4	23.389	0	62.528	587700000	17	2.40398	0	2.75981	1.12098	27.5651	28.4291	26.8731	25.0549	24.8357	24.6974
R1FZX2	UCRNP2_8580	Uncharacterized protein/Ribonuclease/ribotoxin	ribonuclease activity/RNA binding	RNA binding/Virulence factor		Y	secretory	14838.72/6.26	-4.12149	Infection-like	1.57529	R1FZX2	R1FZX2	Control_MB	6	6	6	32.6	32.6	32.6	14.839	0	43.942	1902300000	21	1.57529	0	-4.12149	-1.28701	24.2301	25.9384	24.345	31.004	28.4755	27.3985
R1H1L9	UCRNP2_884	Putative extracellular guanyl-specific ribonuclease protein/Ribonuclease/ribotoxin	endoribonuclease activity/RNA binding	RNA Binding/Virulence factor		Y	secretory	14564.95/5.11	-2.10774	Infection-like	0.585739	R1H1L9	R1H1L9	Control_MB	3	3	3	43.2	43.2	43.2	14.565	0	48.559	4238400000	34	0.585739	0.0417531	-2.10774	-0.584539	29.8043	24.6496	29.0254	29.9197	30.0634	29.8194
R1EGT1	UCRNP2_6531	Putative alpha beta hydrolase protein	Hyrdolase activity	Other function		Y	secretory	31091.95/4.80	2.66219	Control	3.63898	R1EGT1	R1EGT1	Control_MB	11	11	11	65.3	65.3	65.3	31.092	0	118.1	3314500000	56	3.63898	0	2.66219	1.20375	29.6845	30.3632	30.0505	27.4071	27.4861	27.2185
R1GV87	UCRNP2_909	Putative glutaminase protein	catalytic activity	Other function		Y	secretory	93376.29/4.29	2.73316	Control	2.76049	R1GV87	R1GV87	Control_MB	10	10	10	17.2	17.2	17.2	93.375	0	215.65	1147000000	31	2.76049	0	2.73316	1.15471	28.5121	29.2692	28.3481	25.5334	26.075	26.3216
R1EAF3	UCRNP2_8898	Putative allergen v5 tpx-1-related protein		Other function		Y	secretory	23573.76/4.76	2.20142	Control	1.4841	R1EAF3	R1EAF3	Control_MB	5	5	5	43.4	43.4	43.4	23.574	0	181.15	5577700000	56	1.4841	0.00998198	2.20142	0.819205	30.5028	31.2792	30.6057	27.3324	29.4367	29.0142
R1G1U2	UCRNP2_7878	Putative ethanolamine utilization protein		Other function		N (0.223)	secretory	13006.67/5.24	2.04595	Control	1.89627	R1G1U2	R1G1U2	Control_MB	5	5	5	73	73	73	12.693	0	54.096	410160000	18	1.89627	0.00814679	2.04595	0.826185	27.1992	27.0424	26.8731	25.3255	24.0701	25.5813
R1FV21	UCRNP2_10356	Putative abc-type fe3+ transport system protein		Other function		Y	secretory	40357.12/4.59	2.86324	Control	1.61141	R1FV21	R1FV21	Control_MB	7	6	6	29	26.5	26.5	40.357	0	58.409	415250000	13	1.61141	0.00283333	2.86324	1.01764	27.1602	27.7575	26.9537	25.6022	24.7208	22.9587
R1FVG4	UCRNP2_10235	Putative major royal jelly protein		Other function		Y	secretory	45325.04/4.91	2.71442	Control	3.69196	R1FVG4	R1FVG4	Control_MB	15	15	15	41.2	41.2	41.2	45.324	0	323.31	57477000000	701	3.69196	0	2.71442	1.22873	34.379	34.1776	33.9179	31.6151	31.5941	31.122
R1GBA7	UCRNP2_7821	Putative abc-type fe3+ transport system protein		Other function		Y	secretory	39483.23/4.92	2.80356	Control	3.60334	R1GBA7	R1GBA7	Control_MB	16	16	15	56	56	53.4	39.483	0	323.31	73325000000	269	3.60334	0	2.80356	1.25859	34.4277	35.0499	34.3332	31.8104	31.855	31.7346
R1EWZ5	UCRNP2_892	Putative fasciclin domain family protein		other function (cell adhesion)		Y	secretory	49696.09/4.70	-2.03758	Infection-like	2.87812	R1EWZ5	R1EWZ5	Control_MB	12	12	12	32	32	32	49.695	0	129.86	2373100000	69	2.87812	0.00491304	-2.03758	-0.903704	27.8569	27.2666	28.1283	29.8036	29.7983	29.7627
R1GDV3	UCRNP2_6845	Uncharacterized protein	(intrpro:Deoxyribonuclease NucA/NucB)	Other function/nuclease		Y	secretory	24400.94/5.95	-4.05849	Infection-like	2.10829	R1GDV3	R1GDV3	Control_MB	5	5	5	36.9	36.9	36.9	24.401	0	323.31	36718000000	113	2.10829	0	-4.05849	-1.43875	30.8922	28.3488	30.2295	34.4712	33.7295	33.4453
R1GKT0	UCRNP2_4338	Putative bnr asp-box repeat domain protein		Other function		Y	secretory	70838.85/5.10	-2.18208	Infection-like	2.95005	R1GKT0	R1GKT0	Control_MB	11	11	11	20.4	20.4	20.4	70.838	0	323.31	24519000000	138	2.95005	0.0041	-2.18208	-0.965024	30.9454	31.3298	30.7351	33.5311	33.1679	32.8575
R1E681	UCRNP2_10067	Putative extracellular aldonolactonase protein		Other function		Y	secretory	41350.34/4.30	-1.75644	Infection-like	0.892418	R1E681	R1E681	Control_MB	5	5	5	23.9	23.9	23.9	41.35	0	183.99	2148900000	32	0.892418	0.0348608	-1.75644	-0.602029	28.8449	26.0066	27.6396	30.0669	28.8345	28.8591
R1E9T1	UCRNP2_9104	Putative extracellular serine-threonine rich protein		Unknown		Y	secretory	60947.37/4.61	2.90539	Control	3.24229	R1E9T1	R1E9T1	Control_MB	3	3	3	4.9	4.9	4.9	60.947	0	78.551	847870000	17	3.24229	0	2.90539	1.26767	28.5784	27.7633	27.93	25.1202	25.4767	24.9587
R1EE60	UCRNP2_7269	Putative membrane-spanning 4-domains subfamily a member 14 protein		Unknown		Y	secretory	99247.95/4.24	2.90539	Control	3.24229	R1EE60	R1EE60	Control_MB	3	3	3	4.9	4.9	4.9	60.947	0	78.551	847870000	17	3.24229	0	2.90539	1.26767	28.5784	27.7633	27.93	25.1202	25.4767	24.9587
R1EBL8	UCRNP2_8413	Uncharacterized protein		Unknown		Y	secretory	52261.7/4.36	2.0836	Control	3.28212	R1EBL8	R1EBL8	Control_MB	11	11	11	48.8	48.8	48.8	52.261	0	323.31	12623000000	129	3.28212	0.00390476	2.0836	0.94518	32.1073	31.7131	31.7921	29.6015	30.1168	29.6434
R1G7D5	UCRNP2_5844	Putative gpi anchored cell wall protein		Unknown		Y	secretory	21238.82/4.79	2.23823	Control	1.91414	R1G7D5	R1G7D5	Control_MB	4	4	4	28.4	28.4	28.4	21.239	0	24.812	1345300000	23	1.91414	0.00465979	2.23823	0.889991	29.337	28.5075	28.0219	27.07	26.0337	26.048
R1GMX5	UCRNP2_3570	Uncharacterized protein		Unknown		Y	secretory	20525.85/4.39	2.32165	Control	3.89381	R1GMX5	R1GMX5	Control_MB	6	6	6	45.8	45.8	45.8	20.526	0	185.31	21105000000	158	3.89381	0	2.32165	1.07538	32.7167	32.971	32.4993	30.3838	30.2791	30.5592
R1GRM4	UCRNP2_2362	Uncharacterized protein		Unknown		Y	secretory	22860.66/4.75	2.4341	Control	1.31374	R1GRM4	R1GRM4	Control_MB	4	4	4	15.4	15.4	15.4	22.86	0	37.391	762100000	14	1.31374	0.00532039	2.4341	0.848786	27.6624	27.8526	28.206	26.4338	26.2133	23.7717
R1G5W7	UCRNP2_9801	Uncharacterized protein		Unknown		Y	secretory	13943.83/5.09	2.07145	control	0.681137	R1G5W7	R1G5W7	Control_MB	2	2	2	23.9	23.9	23.9	13.944	0	20.89	877520000	13	0.681137	0.0327273	2.07145	0.61242	28.9444	29.0586	25.2932	26.5288	24.4871	26.0659
R1ESR7	UCRNP2_2607	Uncharacterized protein		Unknown		N (0.788)	secretory	15583.88/3.84	-4.04958	Infection-like	1.73651	R1ESR7	R1ESR7	Control_MB	3	3	3	34.3	34.3	34.3	15.584	0	48.44	13987000000	69	1.73651	0	-4.04958	-1.32662	29.5378	26.4597	29.254	33.1521	32.4024	31.8458
R1G8U3	UCRNP2_8718	Putative secreted protein		Unknown		Y	secretory	106910.5/4.36	-3.41295	Infection-like	3.42125	R1G8U3	R1G8U3	Control_MB	6	6	6	7.6	7.6	7.6	106.91	0	49.633	484850000	19	3.42125	0	-3.41295	-1.4785	24.0685	24.7359	24.5248	28.312	27.5139	27.7422
R1GYB0	UCRNP2_2169	Uncharacterized protein		Unknown		Y	secretory	22364.94/4.72	-5.31526	Infection-like	1.74174	R1GYB0	R1GYB0	Control_MB	7	7	7	65.7	65.7	65.7	22.365	0	132.33	6212100000	52	1.74174	0	-5.31526	-1.5742	27.3208	23.4986	27.8704	31.6684	31.5299	31.4373
R1ENT4	UCRNP2_4024	Putative gpi anchored cell wall protein		Unknown		Y	secretory	21683.41/4.42	-2.37075	Infection-like	0.947654	R1ENT4	R1ENT4	Control_MB	4	4	4	33.5	33.5	33.5	21.683	0	40.251	1237500000	36	0.947654	0.0116774	-2.37075	-0.747743	27.3686	24.0605	26.9604	29.5672	27.9051	28.0294
R1EY60	UCRNP2_672	Putative 34-dihydroxy-2-butanone 4-phosphate synthase protein		Unknown		Y	secretory	16720.90/4.75	-1.78545	Infection-like	1.09294	R1EY60	R1EY60	Control_MB	2	2	2	15.8	15.8	15.8	16.721	0	44.267	323430000	19	1.09294	0.0245241	-1.78545	-0.64501	26.2056	23.9663	24.3261	27.2751	26.2927	26.2865
R1GLY2	UCRNP2_502	Uncharacterized protein		Unknown		Y	secretory	64800.83/5.13	-2.11419	Infection-like	1.56249	R1GLY2	R1GLY2	Control_MB	6	6	6	10.3	10.3	10.3	64.8	0	67.175	368650000	24	1.56249	0.010713	-2.11419	-0.806141	25.3518	24.0654	25.9709	27.6822	27.2959	26.7526
R1G5R2	UCRNP2_9781	Putative exo-beta--glucanase protein		Unknown		Y	secretory	31461.81/4.70	-2.64438	Infection-like	1.28234	R1G5R2	R1G5R2	Control_MB	7	7	7	43.7	43.7	43.7	31.461	0	323.31	118720000000	1146	1.28234	0.00470833	-2.64438	-0.891255	34.0597	30.8296	33.1061	35.5594	35.25	35.119
R1GJ60	UCRNP2_4903	Uncharacterized protein		unknown		N	Cytoplasm	20109.82/5.03	4.81944	Control	1.52829	R1GJ60	R1GJ60	Control_MB	4	4	4	27.2	27.2	27.2	20.11	0	32.826	4772700000	8	1.52829	0	4.81944	1.39467	31.9435	28.4615	28.226	23.2325	26.0652	24.8751
R1GWK8	UCRNP2_2738	Uncharacterized protein (INTRO:DNase_NucA_NucB)		unknown		N	Cytoplasm	37382.64/7.87	-9.07761	Infection-like	3.44106	R1GWK8	R1GWK8	Control_MB	25	25	25	67.2	67.2	67.2	37.382	0	323.31	59481000000	260	3.44106	0	-9.07761	-3.22967	26.7666	25.5018	24.4595	35.2293	34.9888	33.7426
R1G8D0	UCRNP2_8897	Putative endoglucanase ii protein	carbohydrate metabolic process	CMC/CWDE		N	Mitochondrion	25615.78/6.04	1.95554	Control	4.27553	R1G8D0	R1G8D0	Control_MB	10	10	10	73.2	73.2	73.2	25.615	0	323.31	97376000000	546	4.27553	0.00377011	1.95554	0.92805	34.9172	34.8158	34.9458	32.7543	33.0971	32.9608
R1G7Q2	UCRNP2_9128	Putative rhamnogalacturonan acetylesterase protein		CMC		N	Cytoplasm	25246.9/4.57	-5.20222	Infection-like	3.76383	R1G7Q2	R1G7Q2	Control_MB	4	4	4	21.2	21.2	21.2	25.247	0	39.866	2154000000	24	3.76383	0	-5.20222	-2.18192	25.1188	24.2102	25.1002	30.1782	30.3194	29.5383
R1GLK8	UCRNP2_637	Putative rhamnogalacturonate lyase protein	carbohydrate metabolic process	CMC/VF		N	Cytoplasm	124606.55/5.51	-6.83662	Infection-like	5.06838	R1GLK8	R1GLK8	Control_MB	18	18	17	22.2	22.2	21.5	124.6	0	323.31	5234700000	96	5.06838	0	-6.83662	-3.05666	24.2789	24.3587	24.7463	31.4981	31.4724	30.9232
R1EVN0	UCRNP2_1569	Putative alcohol dehydrogenase protein	oxidation-reduction process	Oxidoreductase		N	Cytoplasm	40203.26/4.52	3.00481	Control	2.55369	R1EVN0	R1EVN0	Control_MB	3	3	3	15.4	15.4	15.4	40.203	0	59.092	498400000	20	2.55369	0	3.00481	1.2224	27.8648	27.5755	26.8965	25.1473	23.9967	24.1784
R1GI94	UCRNP2_5250	Uricase/ (EC:1.7.3.3)/Urate oxidase	purine nucleobase metabolic process/urate catabolic process	Oxidoreductase		N	Peroxisome	33691.14/7.83	2.48027	Control	1.58938	R1GI94	R1GI94	Control_MB	13	13	13	55.8	55.8	55.8	33.691	0	174.57	1498500000	42	1.58938	0.00507865	2.48027	0.913153	27.9218	27.81	29.7611	26.5895	25.4266	26.0361
R1EZS0	UCRNP2_80	Glyceraldehyde-3-phosphate dehydrogenase/ (EC:1.2.1.12)	glucose metabolic process/glycolytic process	Oxidoreductase		N	Cytoplasm	36208.09/6.92	-2.36283	Infection-like	1.41884	R1EZS0;D8WSK6;A0A1V0QBB2;R1GXR1	R1EZS0	Control_MB	14	14	14	53.4	53.4	53.4	36.208	0	213.37	1043800000	52	1.41884	0.00537255	-2.36283	-0.851369	25.318	25.8366	27.6065	27.9226	28.9138	29.0132
R1GGS4	UCRNP2_2343	Putative dienelactone hydrolase family protein	hydrolase activity	Hydrolase		N	Mitochondrion	32289.78/8.72	2.79342	Control	1.4315	R1GGS4	R1GGS4	Control_MB	9	9	9	40.3	40.3	40.3	32.289	0	65.154	730110000	22	1.4315	0.00404938	2.79342	0.960689	27.1036	26.9969	28.5757	24.0713	26.2665	23.9582
R1E7I9	UCRNP2_9557	Putative glycoside hydrolase family 95 protein	alpha-L-fucosidase activity	hydrolase		N	Cytoplasm	74956.42/4.69	-3.1775	Infection-like	3.33754	R1E7I9	R1E7I9	Control_MB	14	14	14	23.2	23.2	23.2	74.956	0	169.55	2935100000	64	3.33754	0	-3.1775	-1.3805	26.9982	27.6956	26.7823	30.5309	30.1094	30.3684
R1E871	UCRNP2_9670	Putative peptidase inhibitor i9 protein		other function		N	Cytoplasm	7665.57/5.17	2.49531	Control	2.46296	R1E871	R1E871	Control_MB	3	3	3	70	70	70	7.6655	0	27.702	461930000	13	2.46296	0.003	2.49531	1.03861	27.1946	27.8125	27.2849	24.7175	25.6266	24.462
R1EKT3	UCRNP2_5092	Aconitate hydratase, mitochondrial/(EC:4.2.1.-)/Aconitase		other function		N	Mitochondrion	84004.26/6.17	3.4355	Control	1.58854	R1EKT3;R1EVI8;R1ESJ7	R1EKT3	Control_MB	18	18	18	33.4	33.4	33.4	84.003	0	166.73	964650000	38	1.58854	0	3.4355	1.148	27.4378	26.156	29.3442	24.9208	23.9149	23.7957
R1GSJ4	UCRNP2_4265	Putative ubiquitin-40s ribosomal protein s31 fusion protein	translation	other function		N	Ribosome	17730.69/9.79	2.1029	Control	2.21057	R1GSJ4	R1GSJ4	Control_MB	5	5	5	30.5	30.5	30.5	17.73	0	46.182	1830700000	32	2.21057	0.00452	2.1029	0.876918	28.5631	29.6478	29.2544	27.5228	26.729	26.905
R1G8F2	UCRNP2_8870	Putative tat pathway signal sequence domain-containing protein		other function		N	Cytoplasm	65643.28 /4.68	-4.64961	Infection-like	2.57558	R1G8F2	R1G8F2	Control_MB	14	14	14	26.9	26.9	26.9	65.642	0	174.07	1077800000	47	2.57558	0	-4.64961	-1.7225	23.8578	23.6686	25.836	29.2394	28.9251	29.1468

## Sheet: Table S2
Common proteins identified in the control and infection-like secretome of N. parvum
[-LOG(P-value)]	Difference	Protein IDs	Majority protein IDs	Protein names	Peptides	Razor + unique peptides	Unique peptides	Sequence coverage [%]	Unique + razor sequence coverage [%]	Unique sequence coverage [%]	Mol. weight [kDa]	Q-value	Score	Intensity	MS/MS count	-Log Student's T-test p-value Control_MB	Student's T-test q-value Control_MB	Student's T-test Difference Control_MB	Student's T-test Test statistic Control_MB	LFQ intensity Control_1	LFQ intensity Control_2	LFQ intensity Control_3	LFQ intensity MB_1	LFQ intensity MB_2	LFQ intensity MB_3
1.6136	-0.431494	R1E5Q2	R1E5Q2	Putative glycoside hydrolase family 61 protein	7	7	7	54.7	54.7	54.7	23.941	0	149.53	4351000000	54	1.6136	0.531109	-0.431494	-0.203303	29.8251	29.5586	29.615	30.0989	29.9383	30.256
2.47772	0.666776	R1E5V7	R1E5V7	Putative lactonohydrolase protein	19	19	19	55.1	55.1	55.1	47.906	0	323.31	329600000000	1051	2.47772	0.308825	0.666776	0.316521	36.4171	36.4099	36.1525	35.542	35.6877	35.7495
2.63534	-1.08878	R1E623	R1E623	Putative endo--beta-mannosidase protein	12	12	12	50.8	50.8	50.8	40.346	0	288.28	8224800000	104	2.63534	0.0957083	-1.08878	-0.504571	30.224	30.1664	30.2013	31.583	31.0496	31.2254
0.890985	0.33341	R1E669	R1E669	Uncharacterized protein	5	5	5	17.6	17.6	17.6	36.741	0	44.699	710170000	19	0.890985	0.653728	0.33341	0.153332	27.2601	27.3653	27.3244	27.234	27.061	26.6546
0.892418	-1.75644	R1E681	R1E681	Putative extracellular aldonolactonase protein	5	5	5	23.9	23.9	23.9	41.35	0	183.99	2148900000	32	0.892418	0.0348608	-1.75644	-0.602029	28.8449	26.0066	27.6396	30.0669	28.8345	28.8591
0.211873	0.117847	R1E6C5	R1E6C5	Putative alpha--protein	7	7	7	21	21	21	36.559	0	105.6	1782200000	57	0.211873	0.870713	0.117847	0.0531861	28.7773	28.0768	28.6232	28.4383	28.3759	28.3096
0.104129	-0.0978076	R1E6J0	R1E6J0	Putative fad binding domain-containing protein	2	2	2	12	12	12	24.254	0	45.105	77288000	8	0.104129	0.902862	-0.0978076	-0.0418298	24.0664	25.0241	25.0202	24.9613	24.5817	24.8612
0.812782	0.285134	R1E6N5	R1E6N5	Putative glucan-beta-glucosidase protein	10	10	10	30.4	30.4	30.4	46.519	0	129.05	840290000	54	0.812782	0.703833	0.285134	0.131863	27.3908	27.5505	27.7277	27.4941	27.2754	27.044
0.869199	1.37295	R1E6W1	R1E6W1	Putative major allergen alt	4	4	4	34.2	34.2	34.2	15.359	0	62.148	17969000000	66	0.869199	0.0981554	1.37295	0.501994	32.7404	33.0279	30.8343	31.2672	30.8421	30.3745
1.60251	-0.87943	R1E6Y2	R1E6Y2	Carboxylic ester hydrolase (EC 3.1.1.-)	12	12	12	34	34	34	59.872	0	323.31	23867000000	254	1.60251	0.199589	-0.87943	-0.390595	32.0431	31.3449	32.0605	32.7921	32.7743	32.5203
1.04047	-0.869239	R1E6Z1;R1GE89	R1E6Z1	Carboxylic ester hydrolase (EC 3.1.1.-)	7	7	7	15.2	15.2	15.2	57.948	0	66.282	452900000	35	1.04047	0.246114	-0.869239	-0.363332	26.0051	26.8333	25.6011	27.1802	27.1505	26.7165
0.0111585	0.0132631	R1E7D0	R1E7D0	Putative tat pathway signal sequence protein	5	5	5	22.6	22.6	22.6	40.143	0	75.204	1126700000	30	0.0111585	0.994631	0.0132631	0.00554463	28.485	27.1567	27.6356	27.694	27.6909	27.8528
0.615989	0.244901	R1E7Q5;R1GT45	R1E7Q5	Putative choline dehydrogenase protein	25	25	25	51.4	51.4	51.4	71.392	0	323.31	124240000000	702	0.615989	0.744898	0.244901	0.112414	34.7585	35.1465	34.5414	34.6182	34.5446	34.549
2.26799	1.07425	R1E7V5	R1E7V5	Putative tripeptidyl-peptidase 1 protein	6	6	6	21.9	21.9	21.9	61.799	0	256.37	5149000000	127	2.26799	0.105174	1.07425	0.489188	30.4998	30.6892	30.2022	29.5785	29.1271	29.4629
1.43799	0.894605	R1E8I6	R1E8I6	Putative surface protein 1 protein	8	8	8	70.5	70.5	70.5	15.362	0	323.31	50494000000	275	1.43799	0.200381	0.894605	0.390784	33.9011	33.3757	33.5168	33.0695	32.7966	32.2436
1.72236	-0.965357	R1E8W1	R1E8W1	Putative glutamate carboxypeptidase protein	9	9	9	9.2	9.2	9.2	118.49	0	69.982	1285400000	38	1.72236	0.155398	-0.965357	-0.428396	27.7262	27.3416	27.4889	28.8954	28.4466	28.1107
2.10373	-1.77786	R1E8X7	R1E8X7	Putative periplasmic beta-glucosidase beta-xylosidase protein	14	14	14	34.3	34.3	34.3	62.044	0	186.83	629310000	50	2.10373	0.0120667	-1.77786	-0.753121	26.2309	25.3647	26.4488	27.9629	27.5084	27.9067
3.49613	1.03176	R1E905	R1E905	Putative endothelin-converting enzyme protein	19	19	19	25.9	25.9	25.9	87.41	0	323.31	12190000000	174	3.49613	0.105714	1.03176	0.493857	31.8318	31.5855	31.5689	30.6482	30.5771	30.6656
1.19679	-0.17211	R1E934	R1E934	Putative rhamnogalacturonate lyase protein	11	10	10	22.1	20.7	20.7	61.924	0	204.99	2698600000	75	1.19679	0.803173	-0.17211	-0.0832417	29.1526	29.0424	29.0535	29.2157	29.1803	29.3687
0.00701975	-0.00687853	R1E993	R1E993	Peptide hydrolase (EC 3.4.-.-)	5	5	5	18.3	18.3	18.3	48.188	0	83.492	2995200000	48	0.00701975	0.995684	-0.00687853	-0.00296268	29.3763	29.7442	28.8089	29.6556	29.1955	29.0989
1.24288	0.579467	R1E9F8	R1E9F8	Putative glycoside hydrolase protein	9	9	9	19.3	19.3	19.3	69.954	0	107.62	831490000	42	1.24288	0.409884	0.579467	0.261148	27.6707	27.6546	27.6242	27.4607	26.705	27.0454
1.82271	1.553	R1E9R3	R1E9R3	Putative paf acetylhydrolase family protein	5	5	5	19.7	19.7	19.7	41.489	0	49.71	164770000	11	1.82271	0.0227429	1.553	0.652463	26.1889	26.3349	25.5161	24.8355	23.9021	24.6433
1.44251	-1.40768	R1E9S4	R1E9S4	Putative choline dehydrogenase protein	6	6	6	14.5	14.5	14.5	64.995	0	45.122	157780000	11	1.44251	0.0503571	-1.40768	-0.573727	24.3305	25.6691	24.673	26.1493	26.7152	26.0313
1.52542	-0.560593	R1E9V1	R1E9V1	Putative oxalate protein	12	12	12	41.9	41.9	41.9	48.901	0	159.63	8471400000	127	1.52542	0.415218	-0.560593	-0.258376	30.7098	30.7042	30.3693	31.2536	30.9031	31.3084
0.674144	-0.289195	R1E9V6	R1E9V6	Putative class v protein	7	7	7	9.6	9.6	9.6	115.29	0	48.95	91807000	11	0.674144	0.702005	-0.289195	-0.131766	25.167	25.5253	25.279	25.4413	25.4577	25.9398
1.34613	0.492036	R1E9X5	R1E9X5	Putative aminopeptidase ypdf protein	8	8	8	15.8	15.8	15.8	54.403	0	60.833	357540000	25	1.34613	0.470843	0.492036	0.226649	26.3657	26.6495	26.194	26.1245	25.8274	25.7812
0.810711	0.836571	R1EA57	R1EA57	Putative elongation factor 1-beta protein	3	3	3	23.6	23.6	23.6	25.124	0	79.566	191290000	20	0.810711	0.28042	0.836571	0.337674	25.1572	24.9729	26.3119	24.402	24.4286	25.1016
0.774659	0.56584	R1EAE8	R1EAE8	Carboxylic ester hydrolase (EC 3.1.1.-)	10	10	10	20.5	20.5	20.5	54.938	0	70.376	1043600000	37	0.774659	0.44613	0.56584	0.242168	27.99	28.6169	27.5115	27.5812	27.5743	27.2654
2.30648	0.743228	R1EAR3	R1EAR3	Putative peptidase s41 family protein	20	20	20	31.3	31.3	31.3	82.416	0	323.31	74908000000	342	2.30648	0.269947	0.743228	0.348554	34.3387	34.3327	34.1087	33.7284	33.3692	33.4528
1.28866	2.23191	R1EAW3	R1EAW3	Putative peptidase s8 s53 subtilisin kexin sedolisin protein	5	5	5	18.2	18.2	18.2	40.86	0	157.52	1544800000	19	1.28866	0.011395	2.23191	0.793711	28.9067	28.2044	29.0892	27.0861	24.9831	27.4355
0.477725	-0.344999	R1EBD7	R1EBD7	Putative lipase b protein	6	6	6	44.8	44.8	44.8	38.07	0	65.126	273390000	18	0.477725	0.664065	-0.344999	-0.149126	25.4836	25.2995	26.1612	25.7865	26.3349	25.8579
0.210348	-0.371665	R1EBI9	R1EBI9	Triosephosphate isomerase (EC 5.3.1.1)	14	14	14	85.4	85.4	85.4	26.808	0	161.57	2060800000	61	0.210348	0.691109	-0.371665	-0.138437	27.9921	27.5092	29.472	28.0681	28.7555	29.2647
0.368183	0.199308	R1EBK2;R1GET8	R1EBK2	Putative chitinase protein	17	17	17	81.2	81.2	81.2	43.902	0	323.31	141040000000	1105	0.368183	0.791606	0.199308	0.0895207	35.0775	34.4931	35.1239	34.6302	34.5701	34.8963
2.03669	0.669816	R1EBM3	R1EBM3	Putative subtilisin-like protease pr1a protein	9	9	9	60.5	60.5	60.5	31.273	0	145.26	1319500000	66	2.03669	0.315516	0.669816	0.312707	28.4346	28.1817	28.3042	27.4326	27.8539	27.6245
0.200304	-0.227364	R1EC29	R1EC29	Putative fmn-binding split barrel-related protein	5	5	5	25.3	25.3	25.3	27.009	0	46.515	672290000	28	0.200304	0.7808	-0.227364	-0.0932876	27.2995	26.1996	27.4462	27.0328	27.5906	27.004
0.690434	-1.22342	R1EC86	R1EC86	Putative secreted protein	4	4	4	14.7	14.7	14.7	37.456	0	61.12	548870000	19	0.690434	0.150418	-1.22342	-0.435892	26.7653	24.7016	26.5077	26.3946	27.1974	28.0529
0.0568936	0.0557467	R1ECI2	R1ECI2	Putative glycoside hydrolase family 61 protein	3	3	3	31.2	31.2	31.2	24.263	0	54.973	668720000	17	0.0568936	0.947642	0.0557467	0.0238376	26.9825	27.7405	27.0038	26.7353	27.3417	27.4825
0.633381	-0.461823	R1ECL9	R1ECL9	Uncharacterized protein	2	2	2	14.4	14.4	14.4	18.949	0	19.557	180080000	10	0.633381	0.538817	-0.461823	-0.198326	25.6882	25.0916	25.2354	25.3966	25.6783	26.3258
1.01425	0.813098	R1ECN6	R1ECN6	Putative antibiotic biosynthesis monooxygenase protein	3	3	3	48.2	48.2	48.2	11.993	0	53.638	193710000	11	1.01425	0.278141	0.813098	0.342177	25.7833	25.2789	26.4108	24.657	25.2834	25.0933
0.460588	-0.695361	R1ECP2	R1ECP2	Alpha-galactosidase (EC 3.2.1.22) (Melibiase)	5	5	5	12.7	12.7	12.7	40.884	0	37.89	706170000	22	0.460588	0.40939	-0.695361	-0.262206	27.9148	25.8412	26.7633	27.8574	27.7174	27.0305
1.50515	0.607954	R1ECV1	R1ECV1	Putative peptidase s41 family protein	19	19	19	38.4	38.4	38.4	87.055	0	323.31	18005000000	196	1.50515	0.37381	0.607954	0.278008	32.179	32.4053	31.7917	31.4419	31.4907	31.6195
2.92141	0.662454	R1ECY0	R1ECY0	Putative glycosyl hydrolase protein	28	28	28	55.5	55.5	55.5	82.725	0	323.31	41565000000	323	2.92141	0.306507	0.662454	0.318385	33.2563	33.3955	33.395	32.5825	32.8091	32.6678
0.220708	-0.295257	R1ED02	R1ED02	Putative pectate lyase a protein	7	7	7	28.3	28.3	28.3	33.291	0	83.779	3410600000	49	0.220708	0.734363	-0.295257	-0.117093	28.8854	30.3139	29.01	29.3285	30.179	29.5875
0.882946	0.833061	R1ED31	R1ED31	Putative major allergen alt protein	4	4	4	43	43	43	13.348	0	37.187	2646500000	24	0.882946	0.277402	0.833061	0.341485	28.5637	29.8789	29.6084	28.2087	28.511	28.832
2.55604	-1.27655	R1ED71	R1ED71	Putative glucose-methanol-choline oxidoreductase protein	32	32	30	68.7	68.7	67.3	70.156	0	323.31	20228000000	347	2.55604	0.0435092	-1.27655	-0.581745	31.4995	31.0085	31.6102	32.5907	32.769	32.5883
0.709385	0.574707	R1EDB9	R1EDB9	Putative alcohol dehydrogenase protein	4	4	4	18.5	18.5	18.5	38.391	0	29.587	135720000	11	0.709385	0.445366	0.574707	0.242499	25.3754	25.4071	25.667	25.188	24.1974	25.34
0.534346	0.650514	R1EDH3	R1EDH3	Putative ferulic acid esterase protein	5	5	5	25.5	25.5	25.5	34.892	0	111.38	4763800000	81	0.534346	0.421725	0.650514	0.256441	30.8022	29.4313	29.8744	30.0894	29.0887	28.9782
0.77771	-1.24143	R1EDX8	R1EDX8	Carboxylic ester hydrolase (EC 3.1.1.-)	8	8	8	24	24	24	54.217	0	134.56	587320000	25	0.77771	0.133314	-1.24143	-0.453774	26.808	27.2188	24.8458	27.5714	27.392	27.6335
1.03731	1.02887	R1EEG3	R1EEG3	Glucanase (EC 3.2.1.-)	6	6	6	19	19	19	49.563	0	58.296	1692900000	34	1.03731	0.164773	1.02887	0.417247	28.8452	29.5572	28.2732	27.4416	28.3963	27.7511
1.35957	0.581237	R1EEN8	R1EEN8	Putative alcohol oxidase protein	26	26	26	57.5	57.5	57.5	74.358	0	266.19	3149400000	117	1.35957	0.405694	0.581237	0.264227	29.493	29.6316	29.5845	28.9209	28.6886	29.3559
1.6486	-1.29704	R1EET4	R1EET4	Putative alcohol oxidase protein	7	7	7	17.7	17.7	17.7	65.961	0	46.567	231690000	25	1.6486	0.0585537	-1.29704	-0.549871	24.4673	25.5397	25.2127	26.6501	26.071	26.3898
3.85392	1.24082	R1EEU7	R1EEU7	Putative acyl-coenzyme a:6-aminopenicillanic-acid-acyltransferase 40 kDa protein	20	20	20	57.3	57.3	57.3	36.879	0	149.7	2743800000	101	3.85392	0.0381887	1.24082	0.594567	29.4109	29.6892	29.5295	28.3169	28.2402	28.3501
0.868254	0.543867	R1EEY6	R1EEY6	Putative peroxiredoxin tsa1 protein	5	5	5	22.7	22.7	22.7	22.597	0	50.671	695780000	33	0.868254	0.455852	0.543867	0.237347	26.9094	27.6788	27.6557	27.1577	26.7662	26.6883
1.23026	-0.702375	R1EF46	R1EF46	Putative choline dehydrogenase protein	5	5	5	12.6	12.6	12.6	46.234	0	40.585	364530000	25	1.23026	0.319918	-0.702375	-0.309667	26.0206	26.4319	25.5953	26.5823	26.6224	26.9503
1.32176	1.3984	R1EF79	R1EF79	Putative extracellular protein	15	15	15	34.9	34.9	34.9	62.809	0	257.55	6278500000	106	1.32176	0.0537882	1.3984	0.560411	30.2884	31.8382	30.449	29.5707	29.428	29.3817
0.329316	-0.326503	R1EFK4	R1EFK4	Putative ferulic acid esterase protein	3	3	3	18.8	18.8	18.8	32.418	0	323.31	3600900000	62	0.329316	0.695821	-0.326503	-0.135587	29.7186	29.3587	28.8961	30.3112	29.2689	29.3729
0.0919927	0.0737648	R1EFN6	R1EFN6	Putative glycoside hydrolase family 3 protein	15	15	15	25.9	25.9	25.9	85.358	0	168.23	5721200000	119	0.0919927	0.92878	0.0737648	0.0322699	30.2262	30.6357	29.9806	30.1338	29.8809	30.6065
0.363551	-0.299594	R1EFS2	R1EFS2	Putative glycoside hydrolase family 3 protein	4	4	4	8.7	8.7	8.7	57.589	0	34.554	422820000	21	0.363551	0.712402	-0.299594	-0.127813	26.6003	25.5887	26.5926	26.7082	26.4942	26.4781
0.868207	1.03744	R1EG56	R1EG56	Putative carbohydrate-binding module family 1 protein	5	5	5	24.4	24.4	24.4	28.362	0	38.221	1924100000	42	0.868207	0.178595	1.03744	0.405888	28.2524	30.0013	28.7481	27.7591	27.7761	28.3543
0.487953	-0.647051	R1EGD6	R1EGD6	Putative ribonucleotide reductase small subunit protein	5	5	5	13.6	13.6	13.6	46.155	0	36.496	231600000	16	0.487953	0.427648	-0.647051	-0.251055	25.1102	24.1672	26.1089	25.5354	25.779	26.0131
2.33888	-1.2303	R1EGF8	R1EGF8	Putative alpha-n-arabinofuranosidase a protein	7	7	7	20	20	20	67.625	0	323.31	6064300000	110	2.33888	0.0551908	-1.2303	-0.555544	29.9295	29.5202	29.4905	31.197	30.7508	30.6832
1.02256	-1.5427	R1EGG4	R1EGG4	Putative carbohydrate esterase family 15 protein	9	9	9	37.2	37.2	37.2	40.629	0	130.21	7145100000	55	1.02256	0.0506982	-1.5427	-0.569631	29.4953	30.0196	29.2626	31.3309	29.8859	32.1888
0.889215	0.40831	R1EGH3	R1EGH3	Putative alpha--subfamily protein	12	12	12	26.7	26.7	26.7	76.953	0	179.16	10563000000	112	0.889215	0.571011	0.40831	0.184421	31.3538	31.5534	31.0259	31.1957	30.7104	30.8022
0.421902	0.465117	R1EGJ9	R1EGJ9	Thioredoxin	4	4	4	41.1	41.1	41.1	11.617	0	24.412	129160000	12	0.421902	0.564378	0.465117	0.188295	24.9077	26.1714	25.5293	24.7927	24.7565	25.6639
0.512414	0.431416	R1EGN1	R1EGN1	Putative iron transport multicopper oxidase fet3 protein	11	11	11	27.1	27.1	27.1	60.105	0	298.49	38585000000	239	0.512414	0.57461	0.431416	0.182105	33.4193	33.5548	32.5274	33.079	32.657	32.4712
1.10805	-1.20315	R1EGR6	R1EGR6	Phosphoglycerate kinase (EC 2.7.2.3)	21	21	21	57.3	57.3	57.3	44.696	0	198.48	4661400000	131	1.10805	0.11098	-1.20315	-0.479228	28.5946	28.8454	30.2083	30.534	30.2268	30.4971
2.41471	0.525527	R1EGV3	R1EGV3	Putative hydrolytic enzyme protein	9	9	9	26.7	26.7	26.7	49.745	0	93.873	42473000000	134	2.41471	0.429076	0.525527	0.251764	33.3288	33.4119	33.1561	32.8173	32.6849	32.818
0.222166	0.175993	R1EHP6	R1EHP6	Putative raffinose synthase sip1 protein	15	15	15	23.5	23.5	23.5	90.204	0	131.43	748760000	58	0.222166	0.822371	0.175993	0.0762169	27.3634	26.669	27.7098	27.0712	27.1471	26.9959
3.30086	1.29646	R1EHV9	R1EHV9	Carboxylic ester hydrolase (EC 3.1.1.-)	13	13	13	35.2	35.2	35.2	56.458	0	204.88	22911000000	170	3.30086	0.0325161	1.29646	0.609866	32.7149	32.9151	32.5303	31.4272	31.3197	31.524
1.59528	1.15038	R1EI42	R1EI42	Putative inorganic pyrophosphatase protein	18	18	18	77.8	77.8	77.8	33.476	0	283.65	3548800000	96	1.59528	0.105178	1.15038	0.493568	29.4163	29.5308	30.3947	28.8665	28.525	28.4991
1.03651	0.606703	R1EIF8	R1EIF8	Putative fad binding domain-containing protein	14	14	14	33.6	33.6	33.6	50.81	0	167.88	3094400000	96	1.03651	0.400078	0.606703	0.266694	29.2695	30.1229	29.4102	29.0239	29.1086	28.85
1.82597	-0.832467	R1EIT8	R1EIT8	Putative fad binding domain-containing protein	9	9	9	25	25	25	54.791	0	100.98	1157800000	42	1.82597	0.222359	-0.832467	-0.377819	27.1523	27.5667	27.8306	28.4463	28.306	28.2947
1.17919	-1.21989	R1EIZ6	R1EIZ6	Putative choline dehydrogenase protein	7	5	5	12.4	8.9	8.9	65.631	0	34.401	86866000	10	1.17919	0.106303	-1.21989	-0.490627	23.9051	25.2006	23.6445	25.3428	25.5875	25.4796
1.33506	-1.38764	R1EJ45	R1EJ45	Putative beta-glucosidase m protein	12	12	10	22	22	19.6	64.76	0	117.99	556480000	42	1.33506	0.0548837	-1.38764	-0.558117	26.3129	25.2712	26.8897	27.6771	27.3264	27.6333
1.50063	0.452763	R1EJ83	R1EJ83	Uncharacterized protein	8	8	8	40.5	40.5	40.5	49.26	0	134.03	2443700000	51	1.50063	0.510679	0.452763	0.211611	28.9576	29.4196	29.2404	28.7242	28.7077	28.8275
2.1323	0.490464	R1EJE5	R1EJE5	Putative alkaline phosphatase protein	7	7	7	24.2	24.2	24.2	33.879	0	97.65	2675900000	83	2.1323	0.458468	0.490464	0.233815	29.4242	29.241	29.2376	28.9514	28.7882	28.6919
0.353386	1.01103	R1EJK3	R1EJK3	Putative-like family protein	13	13	13	60.5	60.5	60.5	34.577	0	143.88	639840000	35	0.353386	0.308716	1.01103	0.31699	25.208	26.3441	28.5844	24.5052	25.83	26.7681
1.19185	1.03985	R1EJQ6	R1EJQ6	Putative tripeptidyl-peptidase 1 protein	9	9	9	22.9	22.9	22.9	66.966	0	214.57	19109000000	119	1.19185	0.154595	1.03985	0.431451	32.9097	32.1668	31.693	31.62	30.9343	31.0957
2.73607	-0.710619	R1EKA6	R1EKA6	Putative choline dehydrogenase protein	11	11	11	22.3	22.3	22.3	64.667	0	119.62	2173500000	58	2.73607	0.280733	-0.710619	-0.338899	28.4385	28.514	28.6608	29.3405	29.1075	29.297
2.51256	0.929815	R1EKF7	R1EKF7	Putative glycoside hydrolase family 55 protein	11	11	10	19.5	19.5	17.9	87.22	0	129.95	3250600000	103	2.51256	0.153738	0.929815	0.433394	29.4711	29.7425	29.93	28.6696	28.8259	28.8588
1.10186	0.973055	R1EKH2	R1EKH2	Dihydrolipoyl dehydrogenase (EC 1.8.1.4)	12	12	12	34.5	34.5	34.5	54.773	0	105.87	774030000	41	1.10186	0.182951	0.973055	0.402879	26.8498	27.633	28.1346	26.9275	26.3772	26.3935
0.82733	-0.517835	R1EKL4	R1EKL4	Peptide hydrolase (EC 3.4.-.-)	11	11	11	43.8	43.8	43.8	57.576	0	323.31	39471000000	331	0.82733	0.470691	-0.517835	-0.226118	33.149	32.9838	32.2729	33.5311	33.2618	33.1664
2.48623	1.41129	R1EL13	R1EL13	Putative heme-thiolate peroxidase aromatic peroxygenase protein	10	10	10	39.2	39.2	39.2	42.767	0	100.66	2257200000	45	2.48623	0.0262432	1.41129	0.634464	29.3043	29.2033	29.438	27.4979	27.9906	28.2232
0.942971	-2.30346	R1EL46	R1EL46	Neutral protease 2 (EC 3.4.24.39) (Deuterolysin)	5	5	5	16.8	16.8	16.8	37.014	0	102.51	1623000000	27	0.942971	0.0151111	-2.30346	-0.732965	26.6002	24.8478	28.4451	29.6976	29.0472	28.0587
0.517232	-2.08925	R1ELQ0	R1ELQ0	Putative gmc protein	6	6	6	10.5	10.5	10.5	66.258	0	40.919	5128800000	14	0.517232	0.056	-2.08925	-0.55376	25.2269	24.6418	30.1785	28.9581	29.0657	28.2911
0.404128	0.191813	R1EM20	R1EM20	Putative gamma-glutamyltranspeptidase protein	6	6	6	15.6	15.6	15.6	61.44	0	81.051	1688100000	34	0.404128	0.795637	0.191813	0.0871411	28.8011	28.2502	28.4744	28.5497	28.1372	28.2634
0.114663	0.152917	R1EM85	R1EM85	Putative beta-mannosidase protein	5	5	5	15.6	15.6	15.6	43.427	0	32.753	1034100000	20	0.114663	0.857296	0.152917	0.0615548	27.4914	28.7605	27.2884	27.9928	27.5438	27.545
0.942311	1.29459	R1EMJ5	R1EMJ5	Putative spermidine synthase protein	9	9	9	37.5	37.5	37.5	33.173	0	85.193	796350000	28	0.942311	0.1057	1.29459	0.489889	26.6984	26.7893	28.6386	26.2687	25.8698	26.104
0.308534	-0.187237	R1EN00	R1EN00	Carboxylic ester hydrolase (EC 3.1.1.-)	6	6	6	16.8	16.8	16.8	56.929	0	58.606	191990000	26	0.308534	0.805132	-0.187237	-0.0833093	25.4887	25.0664	25.2184	25.2327	25.2285	25.874
0.755788	0.880031	R1ENS9	R1ENS9	Putative 5-methyltetrahydropteroyltriglutamate-homocysteine methyltransferase protein	29	29	29	42.2	42.2	42.2	86.408	0	255.9	1974900000	96	0.755788	0.270097	0.880031	0.347122	28.0466	28.4838	29.6906	27.4737	27.9044	28.2028
0.947654	-2.37075	R1ENT4	R1ENT4	Putative gpi anchored cell wall protein	4	4	4	33.5	33.5	33.5	21.683	0	40.251	1237500000	36	0.947654	0.0116774	-2.37075	-0.747743	27.3686	24.0605	26.9604	29.5672	27.9051	28.0294
0.184108	-0.180848	R1ENT9	R1ENT9	Putative gpi-anchored cell wall organization protein ecm33 protein	5	5	5	18.5	18.5	18.5	39.95	0	63.579	5288900000	41	0.184108	0.820394	-0.180848	-0.07616	30.5984	29.3323	29.9338	29.973	30.2143	30.2199
0.536228	0.285264	R1ENX6	R1ENX6	Carboxylic ester hydrolase (EC 3.1.1.-)	10	10	10	29.5	29.5	29.5	59.29	0	115.72	854780000	44	0.536228	0.710571	0.285264	0.127656	27.7033	27.0423	27.7175	27.1078	27.1518	27.3477
2.34328	0.787405	R1ENY7;R1EYW6	R1ENY7	Putative dna mismatch repair protein msh3 protein	14	14	14	14.5	14.5	14.5	158.36	0	190.1	2114300000	111	2.34328	0.239203	0.787405	0.368472	29.0987	29.2836	28.8448	28.3639	28.3091	28.1918
0.0337358	-0.0578817	R1EP10	R1EP10	Putative 14-3-3 protein	5	5	4	21.1	21.1	17.8	33.908	0	36.523	160900000	18	0.0337358	0.950589	-0.0578817	-0.0224379	24.6923	25.4152	25.7714	24.7209	26.3045	25.0272
1.04238	0.218239	R1EP80	R1EP80	Putative extracellular dipeptidyl-peptidase dpp4 protein	18	18	18	32.7	32.7	32.7	86.509	0	323.31	9921800000	144	1.04238	0.764505	0.218239	0.104005	31.3092	31.1059	31.0307	30.8924	31.034	30.8645
3.07235	-1.47332	R1EP86	R1EP86	Putative serine protease protein	4	4	4	20.3	20.3	20.3	39.582	0	79.48	1847100000	31	3.07235	0.0204211	-1.47332	-0.680881	28.0096	27.882	27.639	29.1547	29.5572	29.2387
1.52752	0.765703	R1EP88	R1EP88	Putative glycoside hydrolase family 55 protein	27	27	27	51.2	51.2	51.2	84.092	0	323.31	233870000000	791	1.52752	0.278821	0.765703	0.343149	35.8634	35.9263	35.838	34.6549	35.3932	35.2825
1.79719	0.829619	R1EPB0	R1EPB0	Putative cell wall protein	4	4	4	34.3	34.3	34.3	18.527	0	169.88	44994000000	140	1.79719	0.225167	0.829619	0.375952	33.58	33.8039	33.2396	32.5237	32.6606	32.9504
1.86687	-1.48069	R1EPE0	R1EPE0	Putative beta-glucosidase 1 protein	21	21	21	32.1	32.1	32.1	97.037	0	310.43	5135500000	140	1.86687	0.0268993	-1.48069	-0.629622	29.1889	28.5531	29.7569	30.624	30.7485	30.5686
2.7707	0.858707	R1EPE6	R1EPE6	Putative fad dependent oxidoreductase protein	22	22	22	61.9	61.9	61.9	53.997	0	247.96	4589000000	110	2.7707	0.178805	0.858707	0.406089	30.1303	30.2007	30.3636	29.2584	29.5535	29.3066
0.843792	-2.33889	R1EPR9	R1EPR9	Putative choline dehydrogenase protein	15	15	15	28.2	28.2	28.2	74.043	0	128.24	818260000	66	0.843792	0.0178626	-2.33889	-0.71159	25.6033	23.5318	27.8938	27.5157	28.1228	28.4071
1.27409	0.853813	R1EQ49	R1EQ49	Trehalase (EC 3.2.1.28) (Alpha-trehalose glucohydrolase)	5	5	5	13.6	13.6	13.6	46.705	0	61.642	3000900000	65	1.27409	0.239338	0.853813	0.368921	29.6213	30.2353	29.177	28.9059	28.6884	28.8779
2.02296	-1.18597	R1EQB5	R1EQB5	Putative glycoside hydrolase family 39 protein	11	11	11	38.6	38.6	38.6	51.199	0	162.34	26771000000	173	2.02296	0.077413	-1.18597	-0.526235	31.4678	32.334	31.7874	33.0215	33.0369	33.0887
1.02955	0.36241	R1ERC6	R1ERC6	Putative glycoside hydrolase family 43 protein	13	13	13	43	43	43	42.927	0	166.34	2135000000	69	1.02955	0.617337	0.36241	0.167372	29.0612	29.0555	28.7324	28.8299	28.5148	28.4172
2.55134	1.83556	R1ERF4	R1ERF4	Glycosidase (EC 3.2.-.-)	5	5	5	13.9	13.9	13.9	48.692	0	35.184	215010000	14	2.55134	0.0105299	1.83556	0.80498	26.2689	26.5328	25.9907	24.1064	24.2993	24.88
1.35964	-1.28246	R1ERG0	R1ERG0	Putative autophagic serine protease alp2 protein	13	13	13	30	30	30	57.274	0	113.97	3184400000	73	1.35964	0.0775135	-1.28246	-0.525438	28.9622	28.0866	28.7225	30.2231	30.2326	29.163
0.48407	0.515617	R1ERK5	R1ERK5	Putative carboxypeptidase 2 protein	4	3	3	8.9	6.8	6.8	55.414	0	20.11	98606000	10	0.48407	0.509776	0.515617	0.209326	24.5822	25.5591	24.6439	25.0878	24.1281	24.0226
0.337805	0.231215	R1ERX5	R1ERX5	Putative outer membrane autotransporter protein	12	12	12	38.6	38.6	38.6	50.025	0	323.31	4969100000	114	0.337805	0.764511	0.231215	0.101288	30.4107	30.2518	29.7037	30.2511	29.6409	29.7806
2.20132	-0.662551	R1ESA8	R1ESA8	Amine oxidase (EC 1.4.3.-)	19	19	19	46	46	46	51.681	0	323.31	47628000000	297	2.20132	0.3156	-0.662551	-0.311618	32.9013	33.154	32.9272	33.8479	33.5929	33.5294
2.2144	0.977542	R1ESC1	R1ESC1	Catalase-peroxidase (CP) (EC 1.11.1.21) (Peroxidase/catalase)	18	18	18	35.1	35.1	35.1	80.699	0	252.2	1234200000	81	2.2144	0.138535	0.977542	0.447473	28.1249	28.0493	28.5667	27.4458	27.1532	27.2094
0.582212	0.601959	R1ESN2	R1ESN2	Putative carbohydrate-binding module family 1 protein	5	5	5	23.4	23.4	23.4	41.004	0	98.195	583140000	17	0.582212	0.441545	0.601959	0.244597	26.3942	27.9134	26.9606	26.3012	26.4317	26.7295
0.0428001	0.0649776	R1ESN5	R1ESN5	Putative fad fmn-containing isoamyl alcohol oxidase protein	10	10	10	35.6	35.6	35.6	58.882	0	195.51	2108500000	47	0.0428001	0.944422	0.0649776	0.0258097	29.3372	27.7117	28.894	28.9429	28.3849	28.4202
0.714483	-0.678095	R1ESS7	R1ESS7	Putative exo-rhamnogalacturonase b protein	3	3	3	20.7	20.7	20.7	21.824	0	42.457	182220000	7	0.714483	0.372461	-0.678095	-0.278626	25.6898	25.6542	25.5307	27.0923	26.2083	25.6083
2.85566	0.715232	R1ET60	R1ET60	Putative cell wall glycosyl hydrolase protein	7	7	7	24.7	24.7	24.7	42.723	0	127.2	4954400000	75	2.85566	0.277111	0.715232	0.342113	30.1693	30.2966	30.3314	29.6443	29.3999	29.6073
2.05123	0.611024	R1ETS0	R1ETS0	Putative glycosyl family 92 protein	10	10	10	33.5	33.5	33.5	46.919	0	163.55	1260600000	48	2.05123	0.355333	0.611024	0.287096	28.2929	28.1378	28.3813	27.5704	27.5362	27.8722
1.07333	0.983365	R1EU52	R1EU52	alpha-1,2-Mannosidase (EC 3.2.1.-)	9	9	9	34.3	34.3	34.3	51.344	0	266.17	32402000000	454	1.07333	0.181514	0.983365	0.404569	33.1073	32.8966	33.209	31.2733	32.3114	32.6781
2.03263	1.03774	R1EUA7	R1EUA7	Putative glycoside hydrolase family 79 protein	5	5	5	10.4	10.4	10.4	56.83	0	42.043	500310000	28	2.03263	0.120406	1.03774	0.467328	26.8024	27.4049	27.1504	26.3426	25.893	26.0089
4.93021	-1.35812	R1EUD5	R1EUD5	Beta-galactosidase (EC 3.2.1.23)	22	22	22	31	31	31	107.17	0	323.31	85891000000	522	4.93021	0.0232409	-1.35812	-0.6622	33.4859	33.3456	33.4744	34.7567	34.7853	34.8382
2.90493	0.604782	R1EUG4	R1EUG4	Putative glutaminase protein	17	17	17	40.8	40.8	40.8	74.937	0	323.31	59836000000	405	2.90493	0.346796	0.604782	0.291548	33.6697	33.8638	33.8964	33.174	33.1917	33.2498
0.211916	-0.929811	R1EUX4	R1EUX4	AltA1 domain-containing protein	3	3	3	39.8	39.8	39.8	13.073	0	30.246	3498100000	26	0.211916	0.428404	-0.929811	-0.251171	30.2898	24.8283	29.2961	29.5962	28.6716	28.9358
0.70254	0.45881	R1EVA1	R1EVA1	Putative phytase protein	10	10	10	27.3	27.3	27.3	51.364	0	183.77	9388900000	114	0.70254	0.536023	0.45881	0.199665	31.4095	31.4227	30.5349	30.6619	30.7502	30.5787
0.900422	0.583841	R1EVQ2	R1EVQ2	Putative fad-linked oxidase protein	14	14	14	33.5	33.5	33.5	58.633	0	104.47	571550000	41	0.900422	0.429376	0.583841	0.253573	26.5997	27.3308	27.444	26.2863	26.5427	26.794
0.511756	0.426903	R1EW98	R1EW98	Putative superoxide dismutase protein	5	5	5	26.8	26.8	26.8	26.893	0	244.68	9379100000	80	0.511756	0.577461	0.426903	0.180463	31.6045	30.6224	30.7191	30.9335	30.3417	30.3901
0.604677	0.711616	R1EWU8	R1EWU8	Putative small secreted protein	2	2	2	17.7	17.7	17.7	15.389	0	14.824	119820000	8	0.604677	0.366954	0.711616	0.28157	24.7696	26.4496	25.344	24.604	24.6411	25.1831
1.0594	-2.25836	R1EWW2	R1EWW2	Putative acetylxylan esterase protein	2	2	2	14.1	14.1	14.1	26.052	0	323.31	1543200000	18	1.0594	0.0118689	-2.25836	-0.752349	28.1572	24.9678	27.1005	29.7027	28.6773	28.6206
0.293572	-0.35368	R1EWX4	R1EWX4	Putative zinc-binding oxidoreductase protein	7	6	6	28	24.5	24.5	36.894	0	51.863	215450000	23	0.293572	0.683659	-0.35368	-0.142159	24.6611	24.9427	26.1154	25.4169	25.372	25.9913
1.86155	-1.33929	R1EWY1	R1EWY1	Putative carboxylesterase family protein	3	3	3	5.1	5.1	5.1	107.48	0	26.739	165010000	9	1.86155	0.0454217	-1.33929	-0.577459	25.2584	25.2585	24.4026	26.5969	26.1387	26.2018
1.01936	-1.58653	R1EX46	R1EX46	Peptide hydrolase (EC 3.4.-.-)	4	4	4	17.3	17.3	17.3	54.903	0	71.024	495160000	25	1.01936	0.0439024	-1.58653	-0.581023	27.0817	24.8239	25.0642	27.399	27.3782	26.9522
0.952655	1.291	R1EX72	R1EX72	Aminopeptidase (EC 3.4.11.-)	29	29	29	38	38	38	98.026	0	277.88	1907400000	89	0.952655	0.105769	1.291	0.49008	28.1053	28.0426	29.9258	27.2599	27.2513	27.6895
1.15972	0.459268	R1EXU8	R1EXU8	Putative gpi-anchored cell wall beta--endoglucanase protein	14	14	14	37.8	37.8	37.8	60.372	0	323.31	141520000000	1043	1.15972	0.509251	0.459268	0.210074	35.1997	34.6329	35.0884	34.4506	34.6502	34.4424
0.240295	0.0852909	R1EXV1	R1EXV1	Putative alpha-glucosidase protein	15	15	15	25.7	25.7	25.7	88.842	0	323.31	21716000000	264	0.240295	0.90757	0.0852909	0.0398572	32.4428	32.2105	32.0434	32.2434	31.9915	32.206
0.188191	0.189501	R1EY03	R1EY03	Glutathione reductase (EC 1.8.1.7)	7	7	7	25.5	25.5	25.5	50.854	0	76.478	269240000	20	0.188191	0.812901	0.189501	0.0794558	26.2	25.1266	26.1215	25.4947	25.4212	25.9637
0.0652198	0.168698	R1EY08	R1EY08	Putative epoxide hydrolase protein	10	10	10	37.7	37.7	37.7	37.889	0	68.789	228110000	23	0.0652198	0.863023	0.168698	0.058156	24.2736	24.8412	26.8105	24.7358	24.6074	26.0759
2.26752	-1.48162	R1EY33	R1EY33	Uncharacterized protein	12	12	12	52	52	52	22.361	0	109.68	1892400000	70	2.26752	0.0229065	-1.48162	-0.65258	27.4718	28.353	27.8297	29.2042	29.504	29.3912
1.09294	-1.78545	R1EY60	R1EY60	Putative 34-dihydroxy-2-butanone 4-phosphate synthase protein	2	2	2	15.8	15.8	15.8	16.721	0	44.267	323430000	19	1.09294	0.0245241	-1.78545	-0.64501	26.2056	23.9663	24.3261	27.2751	26.2927	26.2865
1.3947	1.94123	R1EYA1;R1EVC8	R1EYA1	Malate dehydrogenase (EC 1.1.1.37)	15	15	15	68.7	68.7	68.7	35.861	0	301.39	1512400000	51	1.3947	0.0149921	1.94123	0.732807	27.9263	27.6215	29.6512	26.7543	26.317	26.304
1.19614	1.80243	R1EYI5	R1EYI5	Putative alpha--mannosidase family protein	2	2	2	17.9	17.9	17.9	20.173	0	23.805	680910000	13	1.19614	0.0225	1.80243	0.665523	27.292	28.5319	27.4046	24.7731	26.41	26.6381
0.24401	0.260381	R1EYX1	R1EYX1	Nucleoside diphosphate kinase (EC 2.7.4.6)	7	7	7	43.1	43.1	43.1	21.702	0	126.21	4360100000	56	0.24401	0.753144	0.260381	0.10753	29.4508	29.3889	30.6587	29.4471	29.7277	29.5425
0.808775	-1.00865	R1EYX5	R1EYX5	Putative-bisphosphoglycerate-independent phosphoglycerate mutase protein	10	10	10	21.5	21.5	21.5	57.095	0	74.337	286460000	23	0.808775	0.200191	-1.00865	-0.391416	25.8281	24.4952	26.4325	26.6644	26.6695	26.4478
1.54551	-1.25449	R1EZ65;R1EUN3	R1EZ65;R1EUN3	Putative fad binding domain containing protein	2	2	2	8.5	8.5	8.5	28.664	0	21.197	192280000	10	1.54551	0.0751429	-1.25449	-0.528408	24.9372	25.6881	24.4529	26.4651	26.2712	26.1054
1.45938	-0.453651	R1EZE5	R1EZE5	Putative glycoside hydrolase family 31 protein	14	14	14	30.7	30.7	30.7	79.784	0	158.08	5409700000	114	1.45938	0.509163	-0.453651	-0.211561	29.7479	30.1409	30.0119	30.5902	30.3082	30.3632
1.65544	-1.29132	R1FUS1	R1FUS1	Putative 5 3-nucleotidase protein	8	8	8	47.7	47.7	47.7	31.154	0	183.38	9053700000	78	1.65544	0.058764	-1.29132	-0.548219	30.6516	29.483	30.2111	31.5949	31.2479	31.3769
1.25103	1.00079	R1FV05	R1FV05	Carboxylic ester hydrolase (EC 3.1.1.-)	3	3	3	7	7	7	54.598	0	32.07	121460000	10	1.25103	0.162557	1.00079	0.421289	25.5814	25.4335	26.3738	25.2346	24.425	24.7267
1.00789	0.643922	R1FV17	R1FV17	Uncharacterized protein	5	5	5	45.9	45.9	45.9	19.147	0	69.879	8825300000	110	1.00789	0.370125	0.643922	0.279993	31.4208	30.4724	30.9596	30.2339	30.5452	30.142
1.87744	0.442874	R1FVA2	R1FVA2	Putative glycoside hydrolase family 2 protein	17	17	17	31.2	31.2	31.2	70.538	0	323.31	150650000000	450	1.87744	0.510473	0.442874	0.210447	35.2042	34.9543	35.2061	34.7972	34.5846	34.6541
1.42794	2.1926	R1FVT8	R1FVT8	Putative fad dependent oxidoreductase protein	14	14	14	47.9	47.9	47.9	46.938	0	123.3	981930000	41	1.42794	0.010807	2.1926	0.807754	28.2551	26.5364	28.9254	25.8217	25.5949	25.7225
1.39352	-0.957532	R1FVU2	R1FVU2	Putative pectate lyase protein	4	4	4	9	9	9	55.146	0	39.048	118350000	10	1.39352	0.169705	-0.957532	-0.412651	24.8858	24.4276	25.3952	26.157	25.6239	25.8004
1.45111	-1.65945	R1FXA8	R1FXA8	Putative glutamate carboxypeptidase protein	6	6	6	9.1	9.1	9.1	88.073	0	109.85	493500000	24	1.45111	0.0230725	-1.65945	-0.6556	25.9584	25.029	25.9183	28.1663	26.8326	26.8852
1.23269	1.07743	R1FXG6	R1FXG6	Putative peptidase a1 protein	7	7	7	31.7	31.7	31.7	43.519	0	146.13	1628200000	55	1.23269	0.138972	1.07743	0.446971	28.7079	29.4868	28.1136	27.8376	27.7434	27.4951
0.359241	-0.388226	R1FXJ7	R1FXJ7	Putative secreted protein	4	4	4	28.2	28.2	28.2	24.197	0	104.74	1692800000	30	0.359241	0.641352	-0.388226	-0.158437	28.3287	28.2455	28.1583	29.4747	28.474	27.9484
0.305025	-0.399194	R1FYI1	R1FYI1	Uncharacterized protein	6	5	5	6.4	5.3	5.3	133.07	0	40.803	141660000	13	0.305025	0.643079	-0.399194	-0.157606	26.6111	24.8475	26.0428	26.064	26.1758	26.4593
1.91492	-0.709661	R1FZC0	R1FZC0	Putative npp1 domain protein	5	5	5	39.3	39.3	39.3	26.506	0	146.76	5428400000	62	1.91492	0.289171	-0.709661	-0.328066	29.9653	29.6672	29.7681	30.7575	30.2816	30.4905
0.185479	0.261622	R1FZJ6	R1FZJ6	Uncharacterized protein	3	3	3	19.1	19.1	19.1	19.797	0	70.337	29863000000	265	0.185479	0.762533	0.261622	0.103068	32.7265	33.3201	31.9799	33.0638	32.4079	31.77
0.11578	0.0778898	R1G013	R1G013	AB hydrolase-1 domain-containing protein	9	9	9	45.3	45.3	45.3	39.667	0	240.06	2815200000	77	0.11578	0.927352	0.0778898	0.0347027	29.5343	28.7413	29.36	29.0989	29.0828	29.2203
0.814006	0.203761	R1G0M1	R1G0M1	Carboxypeptidase (EC 3.4.16.-)	15	15	15	41	41	41	60.701	0	236.09	6414700000	105	0.814006	0.775642	0.203761	0.0963018	30.5826	30.5443	30.3238	30.2833	30.4221	30.1341
0.0253651	-0.0401224	R1G0W5	R1G0W5	Uncharacterized protein	5	5	5	24.7	24.7	24.7	29.882	0	211.34	24772000000	238	0.0253651	0.967298	-0.0401224	-0.01586	32.8422	32.4963	31.2166	32.6053	32.017	32.0532
1.57298	1.19312	R1G1K1	R1G1K1	Putative fad dependent protein	22	22	22	53.4	53.4	53.4	47.382	0	310.21	6343900000	118	1.57298	0.0926073	1.19312	0.508	30.0683	30.7255	31.211	29.5237	29.2664	29.6354
0.190597	-0.239094	R1G1Q3	R1G1Q3	Putative epl1 protein	6	6	6	76.3	76.3	76.3	14.19	0	323.31	61779000000	202	0.190597	0.777576	-0.239094	-0.0963961	34.0811	32.5614	33.7917	33.9497	33.6213	33.5804
0.71276	0.295452	R1G2T0	R1G2T0	Putative carboxypeptidase a1 protein	12	12	12	37	37	37	48.646	0	323.31	37133000000	336	0.71276	0.69768	0.295452	0.134948	33.1903	32.8115	33.0021	32.6304	32.4838	33.0033
0.0862215	-0.15638	R1G3A8	R1G3A8	Putative transcription factor protein	8	8	8	20.2	20.2	20.2	49.805	0	69.17	321080000	27	0.0862215	0.860471	-0.15638	-0.0591575	25.4758	24.7015	26.6792	26.3478	25.4345	25.5434
0.975651	0.405127	R1G3V1	R1G3V1	Dipeptidyl peptidase 3 (EC 3.4.14.4) (Dipeptidyl aminopeptidase III) (Dipeptidyl peptidase III)	42	42	42	65.1	65.1	65.1	79.063	0	323.31	8738600000	227	0.975651	0.574	0.405127	0.184604	30.6295	31.2628	31.0491	30.4787	30.5713	30.6761
0.406073	0.883401	R1G468	R1G468	Formate dehydrogenase (FDH) (EC 1.17.1.9) (NAD-dependent formate dehydrogenase)	13	13	13	46.8	46.8	46.8	40.298	0	176.11	2591800000	51	0.406073	0.333747	0.883401	0.302255	28.7399	27.2382	30.3895	28.0598	27.601	28.0565
1.36546	1.46198	R1G5D2	R1G5D2	Putative peptidase a1 protein	12	12	11	33.3	33.3	31.5	45.625	0	164.72	8574400000	81	1.36546	0.0420124	1.46198	0.58476	31.6099	31.6816	30.4155	30.328	29.6156	29.3776
0.681137	2.07145	R1G5W7	R1G5W7	Uncharacterized protein	2	2	2	23.9	23.9	23.9	13.944	0	20.89	877520000	13	0.681137	0.0327273	2.07145	0.61242	28.9444	29.0586	25.2932	26.5288	24.4871	26.0659
2.30657	1.43583	R1G6D0	R1G6D0	Putative peptidase s8 s53 subtilisin kexin sedolisin protein	5	5	5	25.2	25.2	25.2	43.069	0	323.31	49703000000	273	2.30657	0.0264218	1.43583	0.63656	33.6755	33.8888	33.7159	32.2656	31.9285	32.7785
1.60832	1.37757	R1G6V6	R1G6V6	Adenosylhomocysteinase (EC 3.3.1.1)	20	20	20	56.3	56.3	56.3	48.855	0	193.21	4099500000	95	1.60832	0.0451497	1.37757	0.575831	29.4372	30.0748	30.7184	28.4557	28.7379	28.9042
1.42195	-0.98469	R1G6Y8	R1G6Y8	Beta-xylanase (EC 3.2.1.8)	9	7	7	39.7	33.2	33.2	34.374	0	112.39	2127800000	62	1.42195	0.162696	-0.98469	-0.424008	28.1467	28.0589	28.662	28.9904	29.0345	29.7968
1.09799	0.38821	R1G776	R1G776	Carboxypeptidase (EC 3.4.16.-)	17	17	17	43.7	43.7	43.7	60.903	0	323.31	168430000000	828	1.09799	0.579417	0.38821	0.179209	35.4302	35.4224	34.9556	34.8285	34.8241	34.991
1.34788	0.7044	R1G7D0	R1G7D0	Putative glycosyl family protein	9	9	9	12	12	12	105.04	0	323.31	15788000000	140	1.34788	0.314118	0.7044	0.313855	32.2694	31.9552	31.593	31.5045	31.2001	30.9998
0.281221	0.150352	R1G7D2	R1G7D2	Putative metallopeptidase protein	17	17	17	27.2	27.2	27.2	87.523	0	144.29	1184700000	68	0.281221	0.840486	0.150352	0.0678717	27.6043	28.1213	28.2668	27.8553	27.9761	27.7099
1.95304	1.36313	R1G7F4	R1G7F4	Putative dienelactone hydrolase family protein	11	11	11	53.1	53.1	53.1	29.496	0	104.24	1853500000	64	1.95304	0.038725	1.36313	0.591256	28.5075	28.9957	29.4185	27.3758	27.5528	27.9036
2.05827	0.946355	R1G7H5	R1G7H5	Putative vacuolar protein sorting-associated protein 62 protein	11	11	11	33.7	33.7	33.7	38.776	0	175.52	10031000000	124	2.05827	0.154457	0.946355	0.430595	31.5835	31.2253	31.225	30.7101	30.202	30.2827
2.52238	-1.84248	R1G881	R1G881	Putative arylsulfatase protein	10	10	9	25.7	25.7	24	60.485	0	86.048	565840000	29	2.52238	0.0106207	-1.84248	-0.805836	25.7847	26.1173	25.6774	28.0963	27.2277	27.7828
1.21072	-0.861229	R1G8H3	R1G8H3	Putative glycoside hydrolase family 29 protein	13	13	13	10	10	10	171.49	0	134.65	573610000	44	1.21072	0.240263	-0.861229	-0.36895	26.8584	25.8514	26.7108	27.3922	27.4985	27.1137
0.52969	-0.545273	R1G8H7	R1G8H7	Putative cell surface spherulin 4-like protein	4	4	4	36.7	36.7	36.7	27.336	0	108.66	5606500000	68	0.52969	0.481401	-0.545273	-0.222263	29.9739	29.3164	30.3906	29.867	30.446	31.0038
0.618399	-1.15252	R1G8X2	R1G8X2	Putative isochorismatase hydrolase protein	9	9	9	48.1	48.1	48.1	25.831	0	118.34	523070000	23	0.618399	0.178767	-1.15252	-0.406182	26.6349	24.749	26.3257	28.2213	26.722	26.224
0.231908	-0.205257	R1G8Z4	R1G8Z4	Putative metallopeptidase protein	6	6	6	9	9	9	80.488	0	54.96	71351000	15	0.231908	0.797287	-0.205257	-0.087445	24.8768	24.3472	25.4955	25.2679	24.9188	25.1486
1.23018	0.329484	R1G990	R1G990	Putative fumarate reductase flavoprotein subunit protein	16	16	16	44	44	44	50.467	0	224.01	2171900000	86	1.23018	0.647924	0.329484	0.154992	28.7591	28.9708	29.1065	28.4739	28.6459	28.7282
1.51619	0.567168	R1G9E1	R1G9E1	Putative alpha--glucanase protein	13	13	13	49.8	49.8	49.8	47.146	0	323.31	59042000000	616	1.51619	0.408875	0.567168	0.261025	33.624	34.1394	33.7159	33.2085	33.1746	33.3947
0.0415015	-0.0699005	R1G9V6	R1G9V6	Putative beta--mannanase protein	8	8	8	29.5	29.5	29.5	38.805	0	89.341	3646300000	47	0.0415015	0.944659	-0.0699005	-0.027162	30.1938	28.3954	29.6771	29.8419	29.5107	29.1235
2.45018	1.62989	R1GAE2	R1GAE2	Putative glucooligosaccharide oxidase protein	6	6	6	14	14	14	61.246	0	43.75	214410000	14	2.45018	0.018	1.62989	0.719587	25.8118	26.531	26.371	24.836	24.3234	24.6648
1.85729	0.937857	R1GAE5	R1GAE5	Putative serine carboxypeptidase s28 protein	11	11	11	26.5	26.5	26.5	61.14	0	287.36	22881000000	169	1.85729	0.162847	0.937857	0.421654	32.8027	32.8156	32.1373	31.6667	31.6304	31.645
0.0150206	-0.0218309	R1GAF1	R1GAF1	Putative glycoside hydrolase family 61 protein	3	3	3	18	18	18	24.252	0	90.534	2743700000	30	0.0150206	0.987619	-0.0218309	-0.0087977	28.902	30.0747	28.6342	28.8689	29.5177	29.2898
0.276495	0.116977	R1GAI1	R1GAI1	Putative endonuclease exonuclease phosphatase protein	22	22	22	76.4	76.4	76.4	34.757	0	323.31	18123000000	193	0.276495	0.87071	0.116977	0.0539082	32.192	31.6309	31.9891	31.8999	31.8146	31.7465
3.45592	1.04777	R1GAU0	R1GAU0	1,3-beta-glucanosyltransferase (EC 2.4.1.-)	18	18	18	41.3	41.3	41.3	48.367	0	323.31	71274000000	251	3.45592	0.0976205	1.04777	0.500665	34.2222	34.3184	34.1174	33.22	33.0293	33.2654
1.87988	1.18706	R1GAY7	R1GAY7	Putative histidine phosphatase superfamily clade-2 protein	12	12	12	29.6	29.6	29.6	60.835	0	192.27	4114500000	75	1.87988	0.0825591	1.18706	0.520758	30.0402	30.5305	29.9452	28.5645	29.1389	29.2512
0.392257	0.142436	R1GAZ1	R1GAZ1	Putative glutaminase protein	15	15	15	26.1	26.1	26.1	73.678	0	305.09	56078000000	354	0.392257	0.846024	0.142436	0.0661492	33.7307	33.2594	33.6847	33.3577	33.4648	33.425
2.1135	-1.14061	R1GB50	R1GB50	Putative glycosyl hydrolase family 43 protein	10	10	10	33	33	33	54.234	0	323.31	6972000000	119	2.1135	0.0913895	-1.14061	-0.511503	30.2416	29.4551	29.952	31.0452	31.0104	31.015
1.97575	0.996412	R1GB74	R1GB74	Putative copper radical oxidase protein	20	20	20	40.5	40.5	40.5	97.033	0	308.21	6479800000	117	1.97575	0.138094	0.996412	0.448846	30.8662	30.6081	30.6326	30.0719	29.3668	29.6789
0.184532	-0.47663	R1GBD6	R1GBD6	Pectinesterase (EC 3.1.1.11)	5	5	5	31.2	31.2	31.2	33.985	0	231.44	907170000	22	0.184532	0.637653	-0.47663	-0.159663	27.2891	24.6254	27.7528	26.8938	27.3234	26.8801
0.46008	-0.651171	R1GBL9	R1GBL9	Putative gamma interferon inducible lysosomal thiol reductase gilt protein	4	4	4	23.1	23.1	23.1	29.415	0	36.223	203120000	15	0.46008	0.430119	-0.651171	-0.249384	26.0494	23.9512	24.758	25.5768	25.5813	25.5539
0.169956	-0.182913	R1GBM4	R1GBM4	Putative major allergen alt	5	5	5	51.1	51.1	51.1	13.407	0	52.345	6580500000	48	0.169956	0.817742	-0.182913	-0.0760032	29.8952	30.8371	30.4416	29.9958	30.717	31.0099
0.374193	0.178872	R1GBR9	R1GBR9	Peptide hydrolase (EC 3.4.-.-)	8	8	8	29.8	29.8	29.8	35.019	0	92.799	85612000	19	0.374193	0.809097	0.178872	0.0812914	24.2889	24.8255	24.715	24.6115	24.4661	24.2153
0.804448	0.308637	R1GBW4	R1GBW4	Putative alpha-n-protein	15	15	15	31.2	31.2	31.2	79.474	0	168.76	3570200000	113	0.804448	0.682968	0.308637	0.141746	29.5725	29.7275	29.7282	29.6907	29.2952	29.1164
0.91937	-0.363558	R1GBW5	R1GBW5	Putative alpha-mannosidase protein	41	41	41	46.6	46.6	46.6	119.54	0	323.31	9546800000	284	0.91937	0.619822	-0.363558	-0.166411	30.4672	31.0649	30.9615	31.186	31.215	31.1833
0.238559	0.22327	R1GBW7	R1GBW7	Putative alpha beta-hydrolase protein	4	4	4	22.3	22.3	22.3	41.02	0	245.11	4164000000	56	0.238559	0.779713	0.22327	0.094264	30.3258	29.2072	29.7167	29.8448	29.2336	29.5014
2.84607	-1.10604	R1GC39	R1GC39	Beta-xylanase (EC 3.2.1.8)	10	10	10	31.5	31.5	31.5	39.581	0	144.54	4035500000	118	2.84607	0.0857112	-1.10604	-0.516607	29.2252	29.0954	29.2272	30.1954	30.1176	30.553
0.547701	-1.36211	R1GCB4	R1GCB4	Putative Tyrosinase protein	2	2	2	15.5	15.5	15.5	15.667	0	15.977	1754700000	17	0.547701	0.147743	-1.36211	-0.439385	28.3969	25.2088	28.5583	28.5524	28.668	29.0298
0.903421	-2.06187	R1GCJ5	R1GCJ5	Putative smp-30 gluconolaconase lre-like region protein	5	5	5	31.9	31.9	31.9	39.462	0	92.83	1126300000	37	0.903421	0.0221194	-2.06187	-0.67275	27.5174	24.3468	27.5035	28.3069	28.4447	28.8017
1.76115	0.711559	R1GCP7	R1GCP7	Putative sulphydryl oxidase protein	17	17	17	46	46	46	43.551	0	323.31	25544000000	223	1.76115	0.292968	0.711559	0.326135	32.8275	32.7988	32.3422	32.1208	31.8979	31.8151
2.17555	0.922118	R1GCQ7	R1GCQ7	Carboxypeptidase (EC 3.4.16.-)	7	7	7	26	26	26	61.243	0	152.9	16864000000	127	2.17555	0.161982	0.922118	0.423275	32.3149	31.9981	31.9107	31.0381	31.0082	31.4111
0.285273	-0.388736	R1GD33	R1GD33	Putative phosphoserine aminotransferase protein	7	7	7	20	20	20	46.342	0	45.898	107030000	17	0.285273	0.654818	-0.388736	-0.152464	25.7714	24.0004	24.3046	25.194	25.0143	25.0343
0.306735	0.176014	R1GD52	R1GD52	Putative glucan endo--alpha-glucosidase agn1 protein	13	13	13	45.1	45.1	45.1	43.378	0	323.31	53303000000	320	0.306735	0.815382	0.176014	0.0787948	33.8047	33.0529	33.6272	33.2132	33.337	33.4067
0.407275	-0.558016	R1GD62	R1GD62	Putative acetyl xylan protein	4	4	4	30.9	30.9	30.9	32.071	0	100.13	2213800000	29	0.407275	0.497875	-0.558016	-0.216171	28.2601	29.3365	28.2008	29.2459	28.3385	29.887
1.97018	1.80436	R1GD74	R1GD74	Putative antibiotic biosynthesis monooxygenase protein	7	7	7	66	66	66	12.885	0	43.794	1888900000	22	1.97018	0.0117724	1.80436	0.751891	28.6493	28.6221	29.6997	27.5415	26.9241	27.0923
0.574966	0.161817	R1GD80	R1GD80	Putative glycoside hydrolase family 43 protein	16	16	16	71.6	71.6	71.6	34.811	0	323.31	38406000000	268	0.574966	0.818657	0.161817	0.0761387	33.0991	32.865	33.2296	33.0326	32.8557	32.82
0.699078	0.553472	R1GDD4	R1GDD4	Putative endonuclease exonuclease phosphatase family protein	8	8	8	19.6	19.6	19.6	60.064	0	140.49	860040000	41	0.699078	0.459488	0.553472	0.234429	28.1596	27.282	27.1496	27.3223	26.8083	26.8001
0.542224	1.05289	R1GDI1	R1GDI1	Putative l-asparaginase protein	6	6	6	18.1	18.1	18.1	46.236	0	66.425	264390000	25	0.542224	0.23829	1.05289	0.368435	25.4311	26.0334	25.8841	23.0607	25.4271	25.7021
0.176496	0.250249	R1GDJ0	R1GDJ0	Putative class iii protein	6	6	6	26.2	26.2	26.2	37.646	0	96.976	10238000000	54	0.176496	0.77073	0.250249	0.0985993	31.1862	31.9212	30.3458	31.4658	30.5308	30.7059
2.47472	1.03797	R1GDJ9	R1GDJ9	Putative glycosyl hydrolase protein	21	21	21	37.4	37.4	37.4	85.402	0	280.75	1926200000	86	2.47472	0.110966	1.03797	0.479164	28.922	29.2646	28.8174	27.8812	27.8524	28.1564
0.758688	-1.08869	R1GDQ6	R1GDQ6	Putative sorbitol utilization protein sou2 protein	11	11	11	41	41	41	31.532	0	149.73	1495200000	52	0.758688	0.173071	-1.08869	-0.409304	27.5225	26.6906	28.5447	28.0699	28.5654	29.3886
1.8867	0.761082	R1GE12	R1GE12	Putative gpi-anchored cell wall beta--endoglucanase protein	14	14	14	73.1	73.1	73.1	31.91	0	323.31	124590000000	711	1.8867	0.269212	0.761082	0.349382	34.9127	34.7485	35.2415	34	34.2887	34.3308
1.28552	1.39169	R1GE42	R1GE42	Putative cell wall protein	6	6	6	46.6	46.6	46.6	20.289	0	42.894	719960000	31	1.28552	0.0555862	1.39169	0.554987	27.9964	28.0438	26.8313	26.8521	26.0369	25.8074
0.909197	-1.0697	R1GEI0	R1GEI0	Neutral protease 2 (EC 3.4.24.39) (Deuterolysin)	4	4	4	8.4	8.4	8.4	52.855	0	52.79	762250000	34	0.909197	0.162268	-1.0697	-0.41963	26.6063	27.8301	25.9812	27.981	27.932	27.7136
0.00572591	-0.00786336	R1GET5	R1GET5	Glucanase (EC 3.2.1.-)	15	15	15	47.3	47.3	47.3	47.227	0	262.35	13306000000	137	0.00572591	0.99709	-0.00786336	-0.00320922	31.0204	32.243	31.1884	31.6998	31.0183	31.7574
0.793371	1.07481	R1GEU5	R1GEU5	Putative proline iminopeptidase protein	6	6	6	20.2	20.2	20.2	51.469	0	62.568	301510000	16	0.793371	0.173798	1.07481	0.409354	25.5494	27.3509	26.0972	24.6507	25.7732	25.3493
2.44092	0.627079	R1GEY0	R1GEY0	Putative endo--beta-glucanase engl1 protein	33	33	33	60.4	60.4	60.4	77.416	0	323.31	143480000000	904	2.44092	0.336502	0.627079	0.298245	35.0637	34.9523	35.257	34.3621	34.5122	34.5174
1.9077	-0.86292	R1GF03	R1GF03	Putative agmatinase 1 protein	10	10	10	48.7	48.7	48.7	42.609	0	251.25	5256100000	85	1.9077	0.200369	-0.86292	-0.392348	29.8731	29.2829	29.8798	30.5906	30.5185	30.5154
1.19618	1.28789	R1GF60	R1GF60	Carboxypeptidase (EC 3.4.16.-)	10	10	10	34.2	34.2	34.2	52.146	0	259.54	2612500000	58	1.19618	0.0874709	1.28789	0.513905	29.4046	29.9188	29.3463	27.5365	29.1515	28.118
0.971798	-0.335868	R1GF72	R1GF72	Putative glycoside hydrolase family 20 protein	10	10	10	23.1	23.1	23.1	75.039	0	218.76	2297700000	94	0.971798	0.648077	-0.335868	-0.155356	28.9872	28.6754	28.5925	29.2864	29.0635	28.9127
1.98852	-0.408217	R1GFF8	R1GFF8	Putative glycoside hydrolase family 1 protein	9	9	9	20.5	20.5	20.5	65.833	0	182.4	2072600000	85	1.98852	0.544265	-0.408217	-0.195381	28.5458	28.5906	28.5283	28.9561	28.8153	29.1179
0.11553	-0.135822	R1GFH2	R1GFH2	Putative six-bladed beta-propeller-like protein	3	3	3	19.5	19.5	19.5	34.265	0	64.831	269090000	27	0.11553	0.868336	-0.135822	-0.0559588	26.1082	24.9697	25.7817	25.2662	25.8455	26.1554
2.94095	0.928223	R1GFM2	R1GFM2	Putative carboxypeptidase 2 protein	20	20	19	50.9	50.9	48.9	61.304	0	269.4	7378000000	145	2.94095	0.148424	0.928223	0.439561	30.8255	31.1875	30.9181	30.0714	29.9964	30.0785
0.307326	-0.477196	R1GFU6	R1GFU6	Putative endonuclease exonuclease phosphatase family protein	15	15	15	68.1	68.1	68.1	46.629	0	323.31	13244000000	192	0.307326	0.575583	-0.477196	-0.181244	31.3504	29.7756	31.8815	31.4749	31.4362	31.5279
1.66812	0.887583	R1GG10	R1GG10	Aminopeptidase (EC 3.4.11.-)	45	45	45	57.4	57.4	57.4	99.126	0	323.31	4862000000	195	1.66812	0.195109	0.887583	0.395866	29.8591	30.6627	30.407	29.3733	29.5209	29.3719
2.26172	-0.623677	R1GG38	R1GG38	Neutral ceramidase (EC 3.5.1.23)	12	12	12	26	26	26	81.041	0	323.31	9535200000	165	2.26172	0.340431	-0.623677	-0.294988	30.7135	30.4563	30.7652	31.313	31.145	31.3481
0.984709	-1.77148	R1GG61	R1GG61	Beta-glucosidase (EC 3.2.1.21)	7	6	6	15.2	14.2	14.2	70.818	0	45.009	259290000	15	0.984709	0.0272583	-1.77148	-0.623033	23.8344	26.6147	25.0697	27.4465	26.6296	26.7571
0.134338	0.113954	R1GGA0	R1GGA0	Uncharacterized protein	3	3	3	15.9	15.9	15.9	26.334	0	76.239	1802500000	44	0.134338	0.880166	0.113954	0.0492744	28.9582	28.7547	28.0946	28.51	28.1794	28.7762
0.559178	0.926886	R1GGH5	R1GGH5	Uncharacterized protein	2	2	2	35.9	35.9	35.9	14.215	0	33.678	8376500000	44	0.559178	0.279708	0.926886	0.338871	31.3751	32.0921	29.7972	29.6248	30.5951	30.2638
2.8641	1.13165	R1GGI5	R1GGI5	Mannan endo-1,6-alpha-mannosidase (EC 3.2.1.101)	9	9	9	26	26	26	51.054	0	323.31	3960200000	62	2.8641	0.0752568	1.13165	0.528151	30.1554	29.7701	30.1493	28.7656	28.9674	28.9469
0.0821516	0.0374552	R1GGJ5	R1GGJ5	1,3-beta-glucanosyltransferase (EC 2.4.1.-)	5	5	5	17.7	17.7	17.7	57.479	0	118.58	3377200000	59	0.0821516	0.964909	0.0374552	0.0173309	29.717	29.5122	29.4167	29.2419	29.6485	29.6432
0.175025	-0.122648	R1GGQ9	R1GGQ9	Putative glycoside hydrolase family 93 protein	9	9	9	39.4	39.4	39.4	38.051	0	323.31	4890500000	70	0.175025	0.871926	-0.122648	-0.0541333	30.263	29.9824	29.6811	30.5073	29.9319	29.8553
1.51025	0.713692	R1GGZ6	R1GGZ6	Putative acid phosphatase protein	9	9	9	32	32	32	40.493	0	293.87	23525000000	171	1.51025	0.30171	0.713692	0.321704	32.8569	32.4265	32.2183	31.9176	31.5656	31.8775
1.0738	-0.439809	R1GHA8	R1GHA8	Putative glycosyl hydrolase protein	5	5	5	8	8	8	91.84	0	32.501	98261000	22	1.0738	0.536047	-0.439809	-0.200595	24.0185	24.5711	24.2266	24.5702	24.9178	24.6475
1.03174	1.25337	R1GHB3	R1GHB3	Putative gmc oxidoreductase protein	4	4	4	8.1	8.1	8.1	87.356	0	59.557	215000000	11	1.03174	0.105604	1.25337	0.487604	25.7608	26.991	26.077	24.6409	24.5366	25.8912
1.29273	0.506594	R1GHF4	R1GHF4	Carboxylic ester hydrolase (EC 3.1.1.-)	11	11	11	24.6	24.6	24.6	56.747	0	90.913	6095900000	85	1.29273	0.461115	0.506594	0.231989	30.5928	30.7972	30.2753	30.2468	29.8987	30.0001
0.0122479	-0.00313187	R1GHJ3	R1GHJ3	Putative f5 8 type c domain protein	24	24	24	66.9	66.9	66.9	58.111	0	323.31	139730000000	1404	0.0122479	0.995153	-0.00313187	-0.00150249	34.8273	34.6937	34.9389	34.9146	34.7703	34.7844
1.42047	1.35231	R1GHM7	R1GHM7	Putative eukaryotic aspartyl protease protein	6	5	5	14.6	12.5	12.5	41.869	0	35.37	18951000000	56	1.42047	0.0556818	1.35231	0.553503	32.6772	32.8327	31.6855	31.5368	30.9472	30.6545
2.21367	0.745837	R1GHN0	R1GHN0	Putative phosphoglycerate mutase protein	9	9	9	45	45	45	38.082	0	123.93	2289900000	79	2.21367	0.269805	0.745837	0.348376	29.1601	29.4392	29.1573	28.7158	28.4226	28.3807
0.424881	-0.346341	R1GHS1	R1GHS1	Putative endo-beta--protein	11	11	11	39.5	39.5	39.5	44.649	0	128.94	2046700000	63	0.424881	0.667892	-0.346341	-0.147505	28.1277	29.2332	28.5765	28.7664	28.9787	29.2313
0.397482	-0.300008	R1GHS9	R1GHS9	Putative duf1237 domain-containing protein	11	10	10	43.5	41	41	35.951	0	133.67	1518600000	54	0.397482	0.709855	-0.300008	-0.129362	28.3468	27.5643	28.4394	28.7316	28.272	28.247
0.661499	-1.00443	R1GHX8	R1GHX8	Putative alkaline phosphatase protein	8	8	8	13.7	13.7	13.7	73.973	0	61.74	246020000	17	0.661499	0.22814	-1.00443	-0.373688	26.1776	26.9397	24.6102	26.9168	26.818	27.006
0.954257	1.12144	R1GI77	R1GI77	Putative paf acetylhydrolase family protein	6	6	6	15.2	15.2	15.2	43.53	0	77.568	713230000	26	0.954257	0.149111	1.12144	0.439766	27.6316	28.2427	26.9965	25.7081	26.6834	27.115
1.58072	-1.28033	R1GI81	R1GI81	Putative minor extracellular protease vpr protein	11	11	11	23.9	23.9	23.9	92.457	0	323.31	7419300000	136	1.58072	0.0656796	-1.28033	-0.539762	30.4297	29.2945	29.8453	31.4804	30.8987	31.0314
0.760939	0.415212	R1GIC8	R1GIC8	Putative secreted protein nis1 protein	4	4	4	53.2	53.2	53.2	16.039	0	54.809	3486700000	55	0.760939	0.572365	0.415212	0.184458	29.7136	29.6368	29.5048	29.68	28.8792	29.0503
0.0541486	-0.0279299	R1GIC9	R1GIC9	Putative glucan-beta-glucosidase protein	17	17	17	53.3	53.3	53.3	46.266	0	323.31	30268000000	240	0.0541486	0.97686	-0.0279299	-0.0128249	32.6056	32.3829	32.7963	32.3625	32.7872	32.7189
1.09392	0.566332	R1GID5	R1GID5	Putative duf1237 domain-containing protein	13	13	12	40.4	40.4	38.9	57.998	0	282.6	10758000000	116	1.09392	0.430133	0.566332	0.252442	31.2361	31.8334	31.1213	30.7669	31.0314	30.6935
0.15405	0.244457	R1GIL3	R1GIL3	Proteasome subunit alpha type (EC 3.4.25.1)	9	9	9	35.4	35.4	35.4	27.78	0	86.056	335560000	28	0.15405	0.781648	0.244457	0.0942699	24.9904	25.9528	27.0299	25.7064	25.6514	25.882
0.141427	-0.14893	R1GIR6	R1GIR6	Lysophospholipase (EC 3.1.1.5)	9	9	9	30.3	30.3	30.3	55.868	0	323.31	14663000000	201	0.141427	0.856664	-0.14893	-0.0623104	31.8837	31.8821	30.7874	31.8201	31.7873	31.3926
1.25858	1.71402	R1GIS7	R1GIS7	Putative ribose 5-phosphate isomerase a protein	11	11	11	65.3	65.3	65.3	29.094	0	76.462	580160000	30	1.25858	0.0238333	1.71402	0.649454	26.6464	26.6982	28.3649	25.2954	25.155	26.1169
1.23578	-0.926488	R1GJ80	R1GJ80	Putative extracellular aldonolactonase protein	13	13	13	49.6	49.6	49.6	42.178	0	323.31	6386600000	121	1.23578	0.198597	-0.926488	-0.393898	30.4556	29.4807	29.7154	31.1937	30.5656	30.6719
0.627563	0.234858	R1GJF3	R1GJF3	Alkaline phosphatase (EC 3.1.3.1)	13	13	13	32.5	32.5	32.5	64.577	0	122.59	1105000000	45	0.627563	0.755623	0.234858	0.108306	27.8856	28.2663	27.7273	27.8277	27.695	27.6521
0.345726	-0.659437	R1GJF9	R1GJF9	Peptidyl-prolyl cis-trans isomerase (PPIase) (EC 5.2.1.8)	9	9	8	55.6	55.6	51.9	20.149	0	105.8	2391600000	59	0.345726	0.457374	-0.659437	-0.236313	28.1239	27.1276	29.8055	29.237	28.8299	28.9683
1.08365	-0.943425	R1GJH9	R1GJH9	Putative xyloglucan-specific endo-beta--glucanase a protein	2	2	2	10.5	10.5	10.5	25.771	0	23.556	1966600000	25	1.08365	0.200992	-0.943425	-0.391579	27.9159	28.9963	27.8342	29.511	29.1074	28.9583
0.153488	-0.125098	R1GJS5	R1GJS5	Putative ser thr protein phosphatase family protein	6	6	6	11.6	11.6	11.6	61.023	0	54.88	497900000	29	0.153488	0.873408	-0.125098	-0.0542834	26.5209	27.2374	26.2166	26.843	26.724	26.7832
0.0351647	0.0666402	R1GJT0	R1GJT0	Peroxidase (EC 1.11.1.-)	8	8	8	53.5	53.5	53.5	32.232	0	202.26	13570000000	149	0.0351647	0.944789	0.0666402	0.0252315	32.2476	30.2104	31.396	31.5502	30.73	31.3737
1.52954	-1.94864	R1GJW0	R1GJW0	Carboxylic ester hydrolase (EC 3.1.1.-)	20	20	20	48.5	48.5	48.5	59.931	0	323.31	4008000000	91	1.52954	0.0119669	-1.94864	-0.752951	29.135	27.3758	28.999	30.7461	30.4247	30.1849
2.12325	0.352605	R1GK17	R1GK17	Putative glucanase b protein	19	19	19	56	56	56	42.116	0	323.31	61337000000	378	2.12325	0.608011	0.352605	0.170289	33.7437	33.6529	33.8878	33.4351	33.3753	33.4161
0.26251	-0.344578	R1GK63	R1GK63	Uncharacterized protein	4	4	4	24.1	24.1	24.1	24.673	0	57.899	5008200000	55	0.26251	0.693942	-0.344578	-0.136546	29.8848	29.2144	30.1813	29.2977	30.2109	30.8056
0.431095	-1.41602	R1GKI5	R1GKI5	Putative phosphatidylglycerol phosphatidylinositol transfer protein	9	9	9	62.6	62.6	62.6	18.449	0	96.339	919030000	35	0.431095	0.166366	-1.41602	-0.415844	28.4455	23.891	26.1747	28.5335	27.3678	26.858
0.329631	0.376104	R1GKL0	R1GKL0	Putative coproporphyrinogen iii oxidase protein	15	15	15	57.1	57.1	57.1	39.914	0	163.67	8355500000	110	0.329631	0.65373	0.376104	0.152289	30.0351	30.7021	31.5996	30.6491	30.2756	30.2837
2.39919	0.923774	R1GKT9	R1GKT9	Putative laccase-1 protein	3	3	3	5.9	5.9	5.9	66.506	0	40.295	140580000	15	2.39919	0.156089	0.923774	0.428646	25.2052	24.8425	25.3659	24.2228	24.1947	24.2249
0.54834	0.366887	R1GKX0	R1GKX0	Putative glycoside hydrolase family 79 protein	4	4	4	12	12	12	66.019	0	221.04	2498300000	27	0.54834	0.638475	0.366887	0.159794	29.1627	28.7258	29.6175	28.5096	28.9423	28.9534
1.3224	-1.88598	R1GKZ7	R1GKZ7	6-phosphogluconate dehydrogenase, decarboxylating (EC 1.1.1.44)	10	10	10	29	29	29	54.489	0	80.07	243740000	26	1.3224	0.0186667	-1.88598	-0.706976	23.8779	24.617	25.4874	25.6052	26.8649	27.1703
0.0810044	0.0806446	R1GL84	R1GL84	Uncharacterized protein	7	7	7	13.3	13.3	13.3	54.276	0	47.299	359020000	18	0.0810044	0.926806	0.0806446	0.0342933	26.6277	25.5134	26.4558	26.2354	26.0327	26.0868
1.55433	1.87087	R1GLD6	R1GLD6	Putative endoglucanase ii protein	6	6	6	32.9	32.9	32.9	39.087	0	97.749	842150000	31	1.55433	0.014875	1.87087	0.732447	27.9435	28.3306	27.9194	26.5524	26.8927	25.1357
1.27173	-0.739794	R1GLG1	R1GLG1	Glucoamylase (EC 3.2.1.3) (1,4-alpha-D-glucan glucohydrolase) (Glucan 1,4-alpha-glucosidase)	21	21	21	43.3	43.3	43.3	68.531	0	323.31	395060000000	2328	1.27173	0.293191	-0.739794	-0.325485	36.3156	35.4434	36.0744	36.6326	36.5739	36.8463
2.60714	0.656546	R1GLJ5	R1GLJ5	Uncharacterized protein	5	5	5	17.2	17.2	17.2	44.36	0	133.56	2296100000	32	2.60714	0.31575	0.656546	0.313112	29.0405	29.2812	29.2244	28.5719	28.6057	28.3989
1.56249	-2.11419	R1GLY2	R1GLY2	Uncharacterized protein	6	6	6	10.3	10.3	10.3	64.8	0	67.175	368650000	24	1.56249	0.010713	-2.11419	-0.806141	25.3518	24.0654	25.9709	27.6822	27.2959	26.7526
0.390229	-0.0705744	R1GM11	R1GM11	Putative serine protease protein	8	8	8	41.3	41.3	41.3	39.07	0	323.31	52248000000	323	0.390229	0.9252	-0.0705744	-0.033991	33.4139	33.437	33.27	33.5028	33.3331	33.4967
0.914187	-1.64243	R1GM12	R1GM12	Putative endoglucanase ii protein	4	4	4	12.4	12.4	12.4	38.561	0	29.068	208420000	12	0.914187	0.0449455	-1.64243	-0.578551	25.2681	25.8055	23.3578	25.6866	26.9616	26.7106
0.894681	0.314958	R1GM42	R1GM42	Putative aspartic endopeptidase pep1 protein	9	9	6	29.2	29.2	23.7	41.788	0	265.82	65808000000	916	0.894681	0.67246	0.314958	0.145535	34.1214	33.614	33.9654	33.4611	33.606	33.6889
0.427299	0.310741	R1GM95	R1GM95	Putative glyoxal oxidase protein	11	11	11	15.8	15.8	15.8	87.183	0	119.13	3212600000	55	0.427299	0.69733	0.310741	0.134479	29.458	29.7028	29.4582	28.7456	29.778	29.1632
0.915321	0.801355	R1GMD5	R1GMD5	Transaldolase (EC 2.2.1.2)	14	14	14	55.4	55.4	55.4	35.619	0	110.83	781540000	48	0.915321	0.285914	0.801355	0.332676	26.9199	27.2656	28.19	26.4011	26.6403	26.9301
1.48859	1.35372	R1GMG1	R1GMG1	Beta-xylanase (EC 3.2.1.8)	9	9	9	34.2	34.2	34.2	48.08	0	124.61	1727900000	46	1.48859	0.0545731	1.35372	0.559111	28.5326	29.584	28.7421	27.8569	27.8859	27.0548
0.20384	0.401849	R1GMH1	R1GMH1	Thioredoxin-like_fold domain-containing protein	7	7	7	59.7	59.7	59.7	23.014	0	148.37	568000000	24	0.20384	0.674263	0.401849	0.145544	26.9653	25.3005	27.7876	25.9612	26.2104	26.6763
0.622018	-0.28244	R1GMR9	R1GMR9	Putative calx-beta domain protein	13	13	13	43.8	43.8	43.8	46.108	0	323.31	10217000000	237	0.622018	0.712269	-0.28244	-0.128138	31.1052	30.491	31.0249	31.1728	31.032	31.2637
0.472909	-0.441767	R1GMU2	R1GMU2	Putative tissue alpha-l-fucosidase protein	8	8	8	9.9	9.9	9.9	84.73	0	63.635	237880000	18	0.472909	0.571422	-0.441767	-0.183694	25.6377	24.6139	25.6097	26.0986	25.766	25.3221
3.07154	-1.44153	R1GMU4	R1GMU4	Putative glycoside hydrolase family 61 protein	4	4	4	17	17	17	32.25	0	73.372	1691800000	28	3.07154	0.0226667	-1.44153	-0.667256	27.7154	27.8557	27.7732	29.1677	28.9862	29.515
0.144934	0.136058	R1GMY2	R1GMY2	Putative peptidase s8 s53 subtilisin kexin sedolisin protein	8	8	8	26.2	26.2	26.2	62.019	0	190.64	2429500000	83	0.144934	0.862417	0.136058	0.05793	29.3827	29.3658	28.5379	28.5408	29.1705	29.1669
0.0531366	-0.0723616	R1GN51	R1GN51	Uncharacterized protein	7	7	7	60.3	60.3	60.3	24.23	0	199.51	4189000000	66	0.0531366	0.938045	-0.0723616	-0.0293089	30.1749	28.7022	30.0149	29.6573	29.7982	29.6536
2.39751	0.642738	R1GNJ6	R1GNJ6	Beta-hexosaminidase (EC 3.2.1.52)	10	10	10	22	22	22	60.382	0	243.26	37300000000	189	2.39751	0.328945	0.642738	0.3049	33.0745	33.3368	33.1504	32.6836	32.5229	32.4272
0.417554	-0.386895	R1GNL9	R1GNL9	Putative gpi anchored protein	9	9	9	34.8	34.8	34.8	42.053	0	183.13	1482000000	53	0.417554	0.634227	-0.386895	-0.161572	27.5993	28.7518	28.0581	28.1875	28.9054	28.477
0.508425	-0.57936	R1GNV4	R1GNV4	Putative 56kda selenium binding protein	4	4	4	11	11	11	50.393	0	27.606	179480000	11	0.508425	0.459722	-0.57936	-0.231841	25.4327	25.0393	25.0845	26.7163	25.1424	25.4358
0.19702	-0.361466	R1GP56	R1GP56	Carboxylic ester hydrolase (EC 3.1.1.-)	13	13	13	31.4	31.4	31.4	58.682	0	133.3	1396200000	53	0.19702	0.699728	-0.361466	-0.133614	28.3472	26.3157	28.4673	28.2679	28.0144	27.9325
0.00753201	0.00427437	R1GP89	R1GP89	Putative alpha--glucanase protein	10	10	10	33	33	33	47.449	0	131.43	13964000000	168	0.00753201	0.996166	0.00427437	0.00195495	31.5114	31.5082	31.6417	31.1925	31.674	31.7819
3.13948	-1.62148	R1GPA2	R1GPA2	Putative alpha-amylase a type-1 2 protein	17	17	17	50.2	50.2	50.2	56.052	0	323.31	197530000000	651	3.13948	0.013376	-1.62148	-0.746121	34.5733	34.5055	34.2718	35.8069	36.0925	36.3156
0.753842	1.05772	R1GPF7	R1GPF7	Superoxide dismutase (EC 1.15.1.1)	8	8	8	59.3	59.3	59.3	25.36	0	72.914	900160000	31	0.753842	0.188016	1.05772	0.399927	27.2442	26.5072	28.6742	26.5175	26.5279	26.2071
2.91904	1.06907	R1GPK0	R1GPK0	Putative 6-hydroxy-d-nicotine oxidase protein	8	8	8	31	31	31	50.608	0	310.8	5115600000	86	2.91904	0.0976495	1.06907	0.501824	30.3826	30.6279	30.3334	29.2169	29.3799	29.5399
0.242502	0.798721	R1GPQ1	R1GPQ1	Glutamate dehydrogenase	15	15	15	42.9	42.9	42.9	48.793	0	141.08	633720000	33	0.242502	0.444753	0.798721	0.242048	25.5037	25.0551	28.7372	24.4597	26.2243	26.2158
4.04824	0.926641	R1GPT3	R1GPT3	Putative alpha--mannosidase family protein	23	23	23	35.3	35.3	35.3	91.542	0	323.31	12744000000	204	4.04824	0.137573	0.926641	0.450272	31.6987	31.8764	31.7233	30.8717	30.8171	30.8297
0.879788	-0.825422	R1GPU3	R1GPU3	Lysophospholipase (EC 3.1.1.5)	7	7	7	17.8	17.8	17.8	64.222	0	323.31	7873200000	92	0.879788	0.279535	-0.825422	-0.338712	30.8905	29.6614	29.9959	31.4825	30.7827	30.7589
1.44398	-1.89946	R1GPV4	R1GPV4	Putative alpha-l-rhamnosidase protein	4	4	4	6.4	6.4	6.4	74.042	0	32.113	250920000	11	1.44398	0.0171473	-1.89946	-0.727386	25.105	24.0019	26.0014	27.2624	26.9672	26.5772
1.86503	-1.03456	R1GPX5	R1GPX5	Putative lipase protein	9	9	9	54.5	54.5	54.5	27.087	0	160.41	9330200000	134	1.86503	0.12777	-1.03456	-0.460613	30.5654	30.6953	30.0845	31.8056	31.3217	31.3215
1.20267	0.644372	R1GQ69	R1GQ69	Putative nucleoside-diphosphate-sugar epimerase protein	6	6	6	13.9	13.9	13.9	83.141	0	186.38	2536500000	45	1.20267	0.356944	0.644372	0.286157	29.6049	29.5307	28.8757	28.6553	28.8792	28.5437
1.14366	-1.00311	R1GQ85	R1GQ85	Putative chlorogenic acid esterase protein	6	6	6	15.3	15.3	15.3	51.011	0	40.708	109270000	14	1.14366	0.165661	-1.00311	-0.415798	24.2054	25.3911	24.7396	26.1538	25.3635	25.8282
0.232288	-0.357288	R1GQI8	R1GQI8	Putative cyanovirin-n family protein	5	5	5	53.8	53.8	53.8	12.102	0	45.928	906870000	20	0.232288	0.693471	-0.357288	-0.137227	26.7876	27.5934	27.9882	27.2013	27.4584	28.7812
4.10623	-0.902639	R1GQT1	R1GQT1	Putative fad binding domain-containing protein	11	11	11	44.4	44.4	44.4	38.469	0	323.31	14451000000	182	4.10623	0.147068	-0.902639	-0.43933	31.1427	31.1242	31.1574	32.0907	32.1047	31.9369
1.8071	1.55474	R1GR89	R1GR89	Putative l-psp endoribonuclease family protein	3	3	3	53.1	53.1	53.1	13.734	0	34.499	384840000	15	1.8071	0.0243404	1.55474	0.651953	26.305	26.4625	27.3447	25.494	24.7745	25.1795
1.50129	1.29693	R1GRI6	R1GRI6	Putative serine family protein	12	12	11	30.1	30.1	30.1	61.498	0	323.31	18245000000	230	1.50129	0.0660444	1.29693	0.540456	32.7205	31.7429	32.2667	31.4725	30.8633	30.5035
1.18562	0.922578	R1GRI8	R1GRI8	Putative glycoside hydrolase family 5 protein	12	12	12	58.6	58.6	58.6	36.452	0	249.09	25145000000	143	1.18562	0.201087	0.922578	0.389961	32.1595	33.2824	32.8666	31.5231	31.9857	32.0319
1.24905	0.988524	R1GRZ3	R1GRZ3	Glucose-6-phosphate isomerase (EC 5.3.1.9)	23	23	23	62.3	62.3	62.3	61.861	0	323.31	6790800000	169	1.24905	0.166017	0.988524	0.416827	30.0561	30.5475	31.3234	29.7245	29.5724	29.6644
1.27802	0.780464	R1GS00	R1GS00	Putative ser thr protein phosphatase protein	17	17	17	34.6	34.6	34.6	75.438	0	323.31	6244700000	126	1.27802	0.276382	0.780464	0.341348	30.761	31.0837	30.2218	30.1795	29.8098	29.7357
1.02356	-1.1126	R1GS68	R1GS68	Putative chitin deacetylase protein	6	6	6	32.6	32.6	32.6	39.87	0	201.52	8506200000	75	1.02356	0.144205	-1.1126	-0.443213	30.6421	30.3605	29.4349	31.9056	30.6735	31.1962
1.58173	0.530646	R1GSK1	R1GSK1	Putative glycoside hydrolase family 32 protein	6	6	6	18.1	18.1	18.1	61.093	0	101.97	3066900000	68	1.58173	0.438362	0.530646	0.246345	29.6572	29.7836	29.3021	29.0122	28.981	29.1577
2.41888	1.36809	R1GSR4	R1GSR4	Putative aspartic-type endopeptidase protein	10	10	10	37.8	37.8	37.8	36.394	0	323.31	68119000000	523	2.41888	0.0313987	1.36809	0.614356	34.1973	34.6338	33.9582	32.7232	32.8587	33.1031
0.460566	-0.834577	R1GT20	R1GT20	Putative fad binding domain protein	7	7	7	16	16	16	58.241	0	178.3	1273600000	49	0.460566	0.334939	-0.834577	-0.299935	28.2149	25.8545	28.1293	28.4486	28.0258	28.228
1.9716	1.23064	R1GT23	R1GT23	Putative serine protein	9	9	9	29.3	29.3	29.3	57.76	0	323.31	31412000000	424	1.9716	0.0658994	1.23064	0.541561	32.8648	33.0127	33.2965	31.5751	31.5975	32.3095
1.93868	1.44342	R1GT47	R1GT47	Putative acid phosphatase protein	6	6	6	19.7	19.7	19.7	37.678	0	116.15	4450100000	44	1.93868	0.0278947	1.44342	0.620397	30.6109	30.6149	29.7886	29.2455	28.6839	28.7547
1.22812	0.773872	R1GTC8	R1GTC8	Putative tripeptidyl-peptidase 1 protein	17	17	17	44.3	44.3	44.3	64.829	0	323.31	160760000000	1263	1.22812	0.281097	0.773872	0.337053	35.7372	35.4277	34.8116	34.3185	34.6625	34.6739
0.185428	-0.0568733	R1GTK1	R1GTK1	Putative alcohol dehydrogenase protein	5	5	5	16.7	16.7	16.7	38.319	0	78.272	2807200000	52	0.185428	0.943099	-0.0568733	-0.0268643	29.0581	29.2614	29.3455	29.1311	29.2978	29.4067
0.789958	0.616468	R1GTN9	R1GTN9	Superoxide dismutase [Cu-Zn] (EC 1.15.1.1)	7	7	7	61.7	61.7	61.7	15.726	0	80.027	3296800000	48	0.789958	0.41121	0.616468	0.261189	29.8139	29.3064	29.6392	29.6241	28.687	28.599
0.169594	-0.165034	R1GU70	R1GU70	Putative ribonuclease t2 protein	8	8	8	34.6	34.6	34.6	42.792	0	172.43	9045300000	103	0.169594	0.833804	-0.165034	-0.0697052	31.0258	30.0656	31.1738	30.9853	30.687	31.088
1.74727	0.423443	R1GU94	R1GU94	Putative glucan endo--alpha-glucosidase agn1 protein	18	18	18	65.5	65.5	65.5	49.344	0	323.31	67444000000	419	1.74727	0.536971	0.423443	0.200757	34.0554	33.8457	33.9621	33.5521	33.3641	33.6766
1.04355	1.22246	R1GUG4	R1GUG4	Putative major allergen alt protein	4	4	4	40	40	40	17.213	0	64.48	35188000000	162	1.04355	0.111527	1.22246	0.479344	33.5353	32.79	33.1441	31.1228	31.8143	32.8649
0.408183	-0.0885836	R1GUM0	R1GUM0	Putative acetylornithine deacetylase protein	12	12	12	42.5	42.5	42.5	45.648	0	130.06	5251900000	84	0.408183	0.90252	-0.0885836	-0.0423417	30.1347	30.0197	30.1352	30.3476	30.1387	30.0689
0.294376	-0.254103	R1GUW7	R1GUW7	Putative aspartic endopeptidase pep2 protein	11	11	11	31.8	31.8	31.8	43.261	0	323.31	9496600000	143	0.294376	0.753949	-0.254103	-0.108142	31.3753	30.2525	30.6006	30.9571	31.2049	30.8288
2.60074	1.37831	R1GUX3	R1GUX3	Carboxypeptidase (EC 3.4.16.-)	11	11	11	34	34	34	61.963	0	323.31	64262000000	279	2.60074	0.02672	1.37831	0.625336	34.4999	34.208	33.799	32.8048	32.754	32.8133
1.76488	1.05453	R1GV27	R1GV27	Uroporphyrinogen decarboxylase (EC 4.1.1.37)	12	12	12	47.7	47.7	47.7	40.743	0	113.69	817970000	40	1.76488	0.123019	1.05453	0.464814	27.2035	27.9247	28.0462	26.7793	26.6292	26.6023
0.493924	0.464748	R1GVC0	R1GVC0	Putative aldose 1-epimerase protein	9	9	9	32.3	32.3	32.3	43.748	0	193.85	8372100000	86	0.493924	0.550563	0.464748	0.192814	31.3339	31.0637	30.4139	31.0245	30.4264	29.9664
2.69989	0.886512	R1GWD3	R1GWD3	Catalase (EC 1.11.1.6)	25	25	25	39	39	39	78.586	0	323.31	7131900000	167	2.69989	0.165483	0.886512	0.417473	30.8391	31.0765	30.7203	29.9638	29.8955	30.1171
3.51228	0.82968	R1GWK1	R1GWK1	Putative oligopeptidase family protein	36	36	36	70	70	70	79.701	0	323.31	147570000000	881	3.51228	0.1864	0.82968	0.400609	35.3239	35.148	35.1867	34.462	34.3018	34.4057
2.00139	1.5176	R1GX42	R1GX42	Putative nuclear transport factor 2 protein	4	4	4	42.4	42.4	42.4	13.948	0	72.556	1602100000	35	2.00139	0.024169	1.5176	0.651522	28.2416	29.0577	29.2435	27.5339	27.1277	27.3284
0.994326	-1.87382	R1GXH7	R1GXH7	Putative enolase protein	11	11	11	37.2	37.2	37.2	47.075	0	140.88	479500000	34	0.994326	0.024	-1.87382	-0.64978	25.593	24.1324	26.9978	26.9217	27.4243	27.9986
0.731498	1.02155	R1GXI5	R1GXI5	Putative glycoside hydrolase family 5 protein	6	6	6	24.3	24.3	24.3	37.825	0	60.488	3388100000	54	0.731498	0.205647	1.02155	0.386983	29.0633	31.0794	29.4312	28.5566	29.1049	28.8478
0.358459	-1.06211	R1GZ84	R1GZ84	Putative heme oxygenase-like protein	2	2	2	19.1	19.1	19.1	21.144	0	20.768	993090000	21	0.358459	0.288875	-1.06211	-0.32838	27.7251	24.3922	28.1514	27.2575	28.4123	27.7851
0.248642	0.194345	R1GZU2	R1GZU2	Putative endo--beta-protein	2	2	2	17.7	17.7	17.7	33.328	0	145.95	3838200000	47	0.248642	0.80313	0.194345	0.0841508	30.0358	29.0843	29.744	29.3954	29.6642	29.2214
2.70544	0.91496	R1H000	R1H000	Putative fad binding domain-containing protein	12	12	12	28.4	28.4	28.4	67.919	0	156.79	2439900000	64	2.70544	0.153768	0.91496	0.430155	29.3474	29.1745	29.2235	28.5067	28.3809	28.1128
0.168784	-0.119982	R1H0M7	R1H0M7	Putative alpha beta-hydrolase protein	8	8	8	24.5	24.5	24.5	42.531	0	192.96	5545200000	81	0.168784	0.869506	-0.119982	-0.052893	29.9959	30.671	29.8402	30.3262	30.1289	30.412
1.44548	0.247883	R1H0S9	R1H0S9	Putative beta-d-glucoside glucohydrolase protein	24	24	21	46.1	46.1	41.5	74.639	0	323.31	35320000000	319	1.44548	0.731405	0.247883	0.119192	32.9514	32.933	33.0343	32.8714	32.6431	32.6607
0.585739	-2.10774	R1H1L9	R1H1L9	Putative extracellular guanyl-specific ribonuclease protein	3	3	3	43.2	43.2	43.2	14.565	0	48.559	4238400000	34	0.585739	0.0417531	-2.10774	-0.584539	29.8043	24.6496	29.0254	29.9197	30.0634	29.8194
3.18151	0.996667	R1H1X1	R1H1X1	Putative alpha-glucosidase protein	23	23	23	32.5	32.5	32.5	110.58	0	323.31	53974000000	573	3.18151	0.115825	0.996667	0.473739	33.9304	33.6596	33.6383	32.8311	32.6836	32.7237
0.287671	-0.549457	R1H231	R1H231	Putative glucose oxidase protein	3	3	3	18.9	18.9	18.9	41.115	0	39.923	413390000	21	0.287671	0.53726	-0.549457	-0.198261	26.167	24.4933	27.1168	26.6411	26.3997	26.3847
1.93472	1.51026	R1H2M9	R1H2M9	Putative purine catabolism protein pucg protein	10	10	10	33.2	33.2	33.2	41.596	0	118.42	2057900000	48	1.93472	0.0243562	1.51026	0.644681	28.5411	29.4689	29.5007	27.4633	27.9199	27.5967
1.21068	0.12531	R1H2Y1	R1H2Y1	Alpha-galactosidase (EC 3.2.1.22) (Melibiase)	12	12	12	34.4	34.4	34.4	49.828	0	323.31	8270500000	142	1.21068	0.856566	0.12531	0.0611676	30.8253	30.8671	30.7569	30.6306	30.7568	30.686
0.0166728	0.0104936	R1H3B2	R1H3B2	Beta-glucosidase (EC 3.2.1.21)	19	19	19	29	29	29	100.51	0	323.31	13434000000	210	0.0166728	0.994511	0.0104936	0.0047507	31.3272	31.9012	31.3178	31.6583	31.3889	31.4676
0.483122	0.227542	R1H3I8	R1H3I8	Putative acid phosphatase protein	13	13	13	45.6	45.6	45.6	45.662	0	121.36	2488500000	72	0.483122	0.76397	0.227542	0.103205	29.0642	29.4913	28.9584	28.7094	28.9901	29.1317
1.8557	1.97224	R1H3M7	R1H3M7	Putative cellobiose dehydrogenase protein	17	17	17	23.8	23.8	23.8	89.114	0	157.89	1715100000	70	1.8557	0.0104407	1.97224	0.797812	28.3446	29.9104	28.9858	27.0428	26.9269	27.3544
1.3165	0.655686	R1H3Z2	R1H3Z2	Putative class v protein	10	10	10	25.4	25.4	25.4	53.261	0	144.06	6498500000	121	1.3165	0.341826	0.655686	0.293605	30.7761	30.9617	30.4393	30.3301	29.7343	30.1456

## Sheet: Table S3
PPI prediction involving proteins of N. parvum and proteins of E. grandis
SUID	AverageShortestPathLength	BetweennessCentrality	ClosenessCentrality	ClusteringCoefficient	Degree	Eccentricity	IsSingleNode	name	NeighborhoodConnectivity	NumberOfDirectedEdges	NumberOfUndirectedEdges	Organism	PartnerOfMultiEdgedNodePairs	Protein_name	Radiality	selected	SelfLoops	shared name	Stress	TopologicalCoefficient
1737	2.64903846	0.30395191	0.37749546	0.0	419	6	FALSE	R1ELQ0	2.45107399	419	0	Botryosphaeria parva (strain UCR-NP2) (Grapevine canker fungus) (Neofusicoccum parvum)	0	Putative gmc protein	0.76442308	FALSE	0	R1ELQ0	308970288	0.03023071
1715	2.47956731	0.32561309	0.40329617	0.0	406	5	FALSE	R1G5W7	2.29310345	406	0	Botryosphaeria parva (strain UCR-NP2) (Grapevine canker fungus) (Neofusicoccum parvum)	0	Uncharacterized protein	0.78863324	FALSE	0	R1G5W7	64417546	0.01959248
1732	2.54807692	0.26389663	0.39245283	0.0	367	5	FALSE	R1FZX2	3.0	367	0	Botryosphaeria parva (strain UCR-NP2) (Grapevine canker fungus) (Neofusicoccum parvum)	0	Uncharacterized protein	0.77884615	FALSE	0	R1FZX2	246200554	0.03636364
1710	2.67668269	0.2124182	0.37359677	0.0	258	5	FALSE	R1FXE7	3.01937984	258	0	Botryosphaeria parva (strain UCR-NP2) (Grapevine canker fungus) (Neofusicoccum parvum)	0	Putative metalloprotease protein	0.7604739	FALSE	0	R1FXE7	19669310	0.03422678
1731	2.77884615	0.0765885	0.35986159	0.0	225	5	FALSE	R1EYI5	3.26666667	225	0	Botryosphaeria parva (strain UCR-NP2) (Grapevine canker fungus) (Neofusicoccum parvum)	0	Putative alpha--mannosidase family protein	0.74587912	FALSE	0	R1EYI5	37838550	0.06666667
1697	2.77043269	0.11296473	0.36095445	0.0	166	5	FALSE	R1EF40	4.18674699	166	0	Botryosphaeria parva (strain UCR-NP2) (Grapevine canker fungus) (Neofusicoccum parvum)	0	Putative cyclohexanone monooxygenase protein	0.74708104	FALSE	0	R1EF40	16820312	0.04902688
1695	3.12019231	0.10145047	0.32049307	0.0	154	5	FALSE	R1GK66	2.62987013	154	0	Botryosphaeria parva (strain UCR-NP2) (Grapevine canker fungus) (Neofusicoccum parvum)	0	Putative gdsl-like lipase acylhydrolase protein	0.69711538	FALSE	0	R1GK66	184620550	0.03975293
1688	2.83774038	0.07241203	0.35239305	0.0	117	5	FALSE	R1EH41	4.78632479	117	0	Botryosphaeria parva (strain UCR-NP2) (Grapevine canker fungus) (Neofusicoccum parvum)	0	Putative alcohol dehydrogenase protein	0.73746566	FALSE	0	R1EH41	55065470	0.06528146
1647	2.95793269	0.01833068	0.33807395	0.0	69	5	FALSE	R1GTL6	5.69565217	69	0	Botryosphaeria parva (strain UCR-NP2) (Grapevine canker fungus) (Neofusicoccum parvum)	0	Endo-chitosanase (EC 3.2.1.132)	0.72029533	FALSE	0	R1GTL6	3221530	0.09582964
1712	3.25721154	0.03261422	0.30701107	0.0	69	5	FALSE	R1ESR7	3.10144928	69	0	Botryosphaeria parva (strain UCR-NP2) (Grapevine canker fungus) (Neofusicoccum parvum)	0	Uncharacterized protein	0.67754121	FALSE	0	R1ESR7	56061610	0.06778869
1683	3.5	0.01535759	0.28571429	0.0	59	5	FALSE	R1E852	3.77966102	59	0	Botryosphaeria parva (strain UCR-NP2) (Grapevine canker fungus) (Neofusicoccum parvum)	0	Putative gdsl-like lipase acylhydrolase protein	0.64285714	FALSE	0	R1E852	33762862	0.10691004
1693	2.92668269	0.01536419	0.34168378	0.0	57	5	FALSE	R1FV38	7.28070175	57	0	Botryosphaeria parva (strain UCR-NP2) (Grapevine canker fungus) (Neofusicoccum parvum)	0	Putative carboxypeptidase s1 protein	0.72475962	FALSE	0	R1FV38	2404822	0.11630929
1718	3.06009615	0.02753957	0.32678712	0.0	47	5	FALSE	R1H3M7	5.78723404	47	0	Botryosphaeria parva (strain UCR-NP2) (Grapevine canker fungus) (Neofusicoccum parvum)	0	Putative cellobiose dehydrogenase protein	0.70570055	FALSE	0	R1H3M7	5749454	0.08548632
1685	2.96514423	0.00462134	0.33725172	0.0	42	5	FALSE	R1GAK8	7.11904762	42	0	Botryosphaeria parva (strain UCR-NP2) (Grapevine canker fungus) (Neofusicoccum parvum)	0	Putative ricin b lectin protein	0.71926511	FALSE	0	R1GAK8	3439728	0.12238095
1558	2.93389423	0.01402777	0.34084392	0.0	37	5	FALSE	R1GB06	7.64864865	37	0	Botryosphaeria parva (strain UCR-NP2) (Grapevine canker fungus) (Neofusicoccum parvum)	0	Putative fad fmn-containing dehydrogenase protein	0.7237294	FALSE	0	R1GB06	3864218	0.11081081
1625	3.09615385	0.02358582	0.32298137	0.0	36	5	FALSE	R1GD68	4.5	36	0	Botryosphaeria parva (strain UCR-NP2) (Grapevine canker fungus) (Neofusicoccum parvum)	0	Putative berberine-like protein	0.70054945	FALSE	0	R1GD68	4334422	0.07446809
1680	3.17307692	0.00242643	0.31515152	0.0	34	5	FALSE	R1E8E1	6.52941176	34	0	Botryosphaeria parva (strain UCR-NP2) (Grapevine canker fungus) (Neofusicoccum parvum)	0	Putative fad binding domain-containing protein	0.68956044	FALSE	0	R1E8E1	2066068	0.2513369
1515	2.93149038	0.01292766	0.34112341	0.0	33	5	FALSE	R1E6X7	7.63636364	33	0	Botryosphaeria parva (strain UCR-NP2) (Grapevine canker fungus) (Neofusicoccum parvum)	0	Putative fmn-dependent dehydrogenase protein	0.7240728	FALSE	0	R1E6X7	2194626	0.10369318
1684	3.37740385	0.01620548	0.29608541	0.0	33	5	FALSE	R1GVI3	4.3030303	33	0	Botryosphaeria parva (strain UCR-NP2) (Grapevine canker fungus) (Neofusicoccum parvum)	0	Putative glycoside hydrolase family 79 protein	0.66037088	FALSE	0	R1GVI3	15496558	0.08257576
1698	2.85396635	0.02456271	0.35038956	0.0	33	5	FALSE	A0A059ACB3	43.6969697	33	0	Eucalyptus grandis (Flooded gum)	0	Auxin response factor	0.73514766	FALSE	0	A0A059ACB3	6444352	0.04819071
1702	3.10096154	0.00362511	0.32248062	0.0	31	5	FALSE	R1FVG2	9.19354839	31	0	Botryosphaeria parva (strain UCR-NP2) (Grapevine canker fungus) (Neofusicoccum parvum)	0	Putative gmc oxidoreductase protein	0.69986264	FALSE	0	R1FVG2	2166572	0.17812062
1606	3.11899038	0.00736162	0.32061657	0.0	29	5	FALSE	R1G4L9	7.5862069	29	0	Botryosphaeria parva (strain UCR-NP2) (Grapevine canker fungus) (Neofusicoccum parvum)	0	Putative laccase-1 protein	0.69728709	FALSE	0	R1G4L9	1559420	0.12914131
1670	3.16466346	0.00644438	0.31598937	0.0	28	5	FALSE	R1GE80	8.32142857	28	0	Botryosphaeria parva (strain UCR-NP2) (Grapevine canker fungus) (Neofusicoccum parvum)	0	Putative glycosyl hydrolase family 43 protein	0.69076236	FALSE	0	R1GE80	2989668	0.15252976
1719	2.62079327	0.03008524	0.38156386	0.0	28	4	FALSE	A0A059AF37	59.67857143	28	0	Eucalyptus grandis (Flooded gum)	0	Histone H3	0.7684581	FALSE	0	A0A059AF37	7352336	0.05423158
1614	2.98557692	0.00878082	0.33494364	0.0	26	5	FALSE	R1EDQ8	9.03846154	26	0	Botryosphaeria parva (strain UCR-NP2) (Grapevine canker fungus) (Neofusicoccum parvum)	0	Putative glycoside hydrolase family 31 protein	0.71634615	FALSE	0	R1EDQ8	3704924	0.15166909
1708	3.02403846	0.00348685	0.33068362	0.0	26	5	FALSE	R1E7W9	10.84615385	26	0	Botryosphaeria parva (strain UCR-NP2) (Grapevine canker fungus) (Neofusicoccum parvum)	0	Putative beta-galactosidase b protein	0.71085165	FALSE	0	R1E7W9	909268	0.19306184
1717	3.11298077	0.00452235	0.32123552	0.0	24	5	FALSE	R1GJ02	9.875	24	0	Botryosphaeria parva (strain UCR-NP2) (Grapevine canker fungus) (Neofusicoccum parvum)	0	Putative rhamnogalacturonan lyase protein	0.6981456	FALSE	0	R1GJ02	1562034	0.20170455
1475	3.11538462	0.00816177	0.32098765	0.0	23	5	FALSE	R1GLD6	8.43478261	23	0	Botryosphaeria parva (strain UCR-NP2) (Grapevine canker fungus) (Neofusicoccum parvum)	0	Putative endoglucanase ii protein	0.6978022	FALSE	0	R1GLD6	1526296	0.14578005
1591	2.94951923	0.00300386	0.3390383	0.0	23	5	FALSE	R1ERG2	12.0	23	0	Botryosphaeria parva (strain UCR-NP2) (Grapevine canker fungus) (Neofusicoccum parvum)	0	Putative ribonuclease t2 protein	0.72149725	FALSE	0	R1ERG2	2276962	0.18965517
1618	3.19951923	0.00497859	0.31254696	0.0	22	6	FALSE	R1GLS8	7.36363636	22	0	Botryosphaeria parva (strain UCR-NP2) (Grapevine canker fungus) (Neofusicoccum parvum)	0	Putative cell wall glycosyl hydrolase protein	0.68578297	FALSE	0	R1GLS8	1394292	0.13539652
1649	2.95793269	0.0064664	0.33807395	0.0	21	5	FALSE	R1EPI5	9.33333333	21	0	Botryosphaeria parva (strain UCR-NP2) (Grapevine canker fungus) (Neofusicoccum parvum)	0	Rhamnogalacturonate lyase (EC 4.2.2.23)	0.72029533	FALSE	0	R1EPI5	2533718	0.14619883
922	2.66045673	0.02154556	0.37587531	0.0	20	4	FALSE	A0A059BQE5	77.8	20	0	Eucalyptus grandis (Flooded gum)	0	Histone H3	0.7627919	FALSE	0	A0A059BQE5	5649904	0.07265847
514	2.90925481	0.01384445	0.34373063	0.0	19	5	FALSE	A0A059CUY0	62.10526316	19	0	Eucalyptus grandis (Flooded gum)	0	Protein kinase domain-containing protein	0.72724931	FALSE	0	A0A059CUY0	3277362	0.07146814
181	2.86478365	0.01353739	0.3490665	0.0	17	5	FALSE	A0A059DD44	74.70588235	17	0	Eucalyptus grandis (Flooded gum)	0	HATPase_c domain-containing protein	0.73360234	FALSE	0	A0A059DD44	4369514	0.08244506
513	2.64723558	0.02040027	0.37775255	0.0	17	5	FALSE	A0A059CZ70	82.41176471	17	0	Eucalyptus grandis (Flooded gum)	0	Glyco_transf_20 domain-containing protein	0.76468063	FALSE	0	A0A059CZ70	6941044	0.07587303
515	2.48978365	0.02513434	0.40164132	0.0	17	5	FALSE	A0A059CUY2	95.05882353	17	0	Eucalyptus grandis (Flooded gum)	0	Uncharacterized protein	0.78717376	FALSE	0	A0A059CUY2	6625610	0.07818689
1573	3.5625	0.00231285	0.28070175	0.0	17	5	FALSE	R1GRM4	5.05882353	17	0	Botryosphaeria parva (strain UCR-NP2) (Grapevine canker fungus) (Neofusicoccum parvum)	0	Uncharacterized protein	0.63392857	FALSE	0	R1GRM4	3337034	0.1561086
867	3.4140625	0.00217737	0.29290618	0.0	16	5	FALSE	A0A059CBV7	48.5	16	0	Eucalyptus grandis (Flooded gum)	0	Protein kinase domain-containing protein	0.65513393	FALSE	0	A0A059CBV7	662260	0.10820046
901	2.91045673	0.01082836	0.34358868	0.0	16	5	FALSE	A0A059C0I5	78.0625	16	0	Eucalyptus grandis (Flooded gum)	0	ERCC4 domain-containing protein	0.72707761	FALSE	0	A0A059C0I5	2399280	0.09023712
1502	3.18389423	0.00109643	0.31408079	0.0	16	5	FALSE	R1H382	12.3125	16	0	Botryosphaeria parva (strain UCR-NP2) (Grapevine canker fungus) (Neofusicoccum parvum)	0	Putative exo-beta--protein	0.68801511	FALSE	0	R1H382	436410	0.25138889
1530	3.15745192	0.00134078	0.31671108	0.0	16	5	FALSE	R1EDI8	12.0	16	0	Botryosphaeria parva (strain UCR-NP2) (Grapevine canker fungus) (Neofusicoccum parvum)	0	Putative glycoside hydrolase family 43 protein	0.69179258	FALSE	0	R1EDI8	534760	0.22
1593	3.1875	4.5098E-4	0.31372549	0.0	16	6	FALSE	R1EW80	10.3125	16	0	Botryosphaeria parva (strain UCR-NP2) (Grapevine canker fungus) (Neofusicoccum parvum)	0	Putative chitin binding protein	0.6875	FALSE	0	R1EW80	165128	0.32112069
1664	3.3125	0.00488766	0.30188679	0.0	16	5	FALSE	R1E7G7	6.375	16	0	Botryosphaeria parva (strain UCR-NP2) (Grapevine canker fungus) (Neofusicoccum parvum)	0	Putative chitin deacetylase protein	0.66964286	FALSE	0	R1E7G7	3612110	0.16287879
188	2.90805288	0.00715664	0.3438727	0.0	15	5	FALSE	A0A059DJ06	94.46666667	15	0	Eucalyptus grandis (Flooded gum)	0	Na_H_Exchanger domain-containing protein	0.72742102	FALSE	0	A0A059DJ06	5440864	0.10868217
551	2.93209135	0.00544795	0.34105349	0.0	15	6	FALSE	A0A059CYH1	90.93333333	15	0	Eucalyptus grandis (Flooded gum)	0	Uncharacterized protein (Fragment)	0.72398695	FALSE	0	A0A059CYH1	5380460	0.10668248
907	3.2734375	0.00451876	0.30548926	0.0	15	5	FALSE	A0A059C730	60.0	15	0	Eucalyptus grandis (Flooded gum)	0	Uncharacterized protein	0.67522321	FALSE	0	A0A059C730	1187348	0.10630631
1634	3.68990385	0.00499461	0.27100977	0.0	15	6	FALSE	R1GCJ5	3.86666667	15	0	Botryosphaeria parva (strain UCR-NP2) (Grapevine canker fungus) (Neofusicoccum parvum)	0	Putative smp-30 gluconolaconase lre-like region protein	0.61572802	FALSE	0	R1GCJ5	2817724	0.17916667
1713	2.76141827	0.02271535	0.36213275	0.0	15	5	FALSE	A0A059ABI6	100.66666667	15	0	Eucalyptus grandis (Flooded gum)	0	Uncharacterized protein	0.74836882	FALSE	0	A0A059ABI6	24892578	0.10180456
913	2.90925481	0.01878208	0.34373063	0.0	14	5	FALSE	A0A059BNQ7	82.21428571	14	0	Eucalyptus grandis (Flooded gum)	0	TPR_REGION domain-containing protein	0.72724931	FALSE	0	A0A059BNQ7	6780120	0.09476579
921	3.29266827	0.01296172	0.30370506	0.0	14	5	FALSE	A0A059BUQ4	54.78571429	14	0	Eucalyptus grandis (Flooded gum)	0	Kinesin-like protein	0.67247596	FALSE	0	A0A059BUQ4	4107380	0.09960317
1563	3.0	8.5508E-4	0.33333333	0.0	14	5	FALSE	R1H3P0	11.57142857	14	0	Botryosphaeria parva (strain UCR-NP2) (Grapevine canker fungus) (Neofusicoccum parvum)	0	Putative glycoside hydrolase family 43 protein	0.71428571	FALSE	0	R1H3P0	565322	0.2032967
1738	2.90324519	0.0093091	0.34444214	0.0	14	5	FALSE	A0A058ZX45	100.85714286	14	0	Eucalyptus grandis (Flooded gum)	0	Uncharacterized protein	0.72810783	FALSE	0	A0A058ZX45	5771814	0.1155754
1282	3.42487981	0.0025821	0.29198105	0.0	13	5	FALSE	A0A059AS21	52.30769231	13	0	Eucalyptus grandis (Flooded gum)	0	Protein kinase domain-containing protein (Fragment)	0.6535886	FALSE	0	A0A059AS21	752994	0.11876781
1527	2.99639423	0.00241986	0.33373446	0.0	13	5	FALSE	R1EL46	10.15384615	13	0	Botryosphaeria parva (strain UCR-NP2) (Grapevine canker fungus) (Neofusicoccum parvum)	0	Neutral protease 2 (EC 3.4.24.39) (Deuterolysin)	0.71480082	FALSE	0	R1EL46	729776	0.16643357
1711	3.40204327	0.0020603	0.293941	0.0	13	5	FALSE	A0A058ZYF3	57.46153846	13	0	Eucalyptus grandis (Flooded gum)	0	Uncharacterized protein	0.65685096	FALSE	0	A0A058ZYF3	426224	0.12491491
554	2.94170673	0.00561325	0.33993871	0.0	12	5	FALSE	A0A059CRF7	112.0	12	0	Eucalyptus grandis (Flooded gum)	0	Calcium-transporting ATPase (EC 7.2.2.10)	0.72261332	FALSE	0	A0A059CRF7	4710130	0.13293413
1240	3.43088942	0.00130364	0.29146961	0.0	12	5	FALSE	A0A059B6U1	61.16666667	12	0	Eucalyptus grandis (Flooded gum)	0	Cation_ATPase_N domain-containing protein (Fragment)	0.65273008	FALSE	0	A0A059B6U1	427678	0.14024864
1290	2.80108173	0.01471664	0.35700493	0.0	12	5	FALSE	A0A059BHF2	112.91666667	12	0	Eucalyptus grandis (Flooded gum)	0	C2H2-type domain-containing protein	0.74270261	FALSE	0	A0A059BHF2	12020552	0.11793116
1300	2.97415865	0.004016	0.33622954	0.0	12	6	FALSE	A0A059B7Y8	106.66666667	12	0	Eucalyptus grandis (Flooded gum)	0	Uncharacterized protein (Fragment)	0.71797734	FALSE	0	A0A059B7Y8	4667318	0.13029182
1551	3.16947115	5.9707E-4	0.31551005	0.0	12	6	FALSE	R1GPV4	12.5	12	0	Botryosphaeria parva (strain UCR-NP2) (Grapevine canker fungus) (Neofusicoccum parvum)	0	Putative alpha-l-rhamnosidase protein	0.69007555	FALSE	0	R1GPV4	115646	0.26136364
1608	3.14543269	4.4704E-4	0.31792128	0.0	12	5	FALSE	R1G299	13.33333333	12	0	Botryosphaeria parva (strain UCR-NP2) (Grapevine canker fungus) (Neofusicoccum parvum)	0	Putative xylosidase: arabinofuranosidase protein	0.69350962	FALSE	0	R1G299	130348	0.25170068
1725	2.94891827	0.00431745	0.3391074	0.0	12	6	FALSE	A0A058ZT88	109.0	12	0	Eucalyptus grandis (Flooded gum)	0	Uncharacterized protein (Fragment)	0.7215831	FALSE	0	A0A058ZT88	4770636	0.12965186
1310	2.61478365	0.01892191	0.38244082	0.0	11	5	FALSE	A0A059AMY9	154.45454545	11	0	Eucalyptus grandis (Flooded gum)	0	Calcium-transporting ATPase (EC 7.2.2.10)	0.76931662	FALSE	0	A0A059AMY9	5829326	0.13849688
1508	3.22596154	0.00197822	0.3099851	0.0	11	5	FALSE	R1EEC1	9.45454545	11	0	Botryosphaeria parva (strain UCR-NP2) (Grapevine canker fungus) (Neofusicoccum parvum)	0	Putative beta-protein	0.68200549	FALSE	0	R1EEC1	458796	0.21678322
1601	3.35216346	0.00138985	0.29831481	0.0	11	6	FALSE	R1GGK2	13.81818182	11	0	Botryosphaeria parva (strain UCR-NP2) (Grapevine canker fungus) (Neofusicoccum parvum)	0	Putative glycoside hydrolase family 3 protein	0.66397665	FALSE	0	R1GGK2	638288	0.30519481
159	3.54146635	0.00164299	0.28236891	0.0	10	6	FALSE	A0A059DC95	55.1	10	0	Eucalyptus grandis (Flooded gum)	0	Uncharacterized protein	0.63693338	FALSE	0	A0A059DC95	246224	0.15111732
185	2.93930288	0.00753895	0.34021672	0.0	10	5	FALSE	A0A059DGG0	112.2	10	0	Eucalyptus grandis (Flooded gum)	0	Receptor-like serine/threonine-protein kinase (EC 2.7.11.1)	0.72295673	FALSE	0	A0A059DGG0	1435610	0.13285544
776	3.43088942	0.0021969	0.29146961	0.0	10	5	FALSE	A0A059C2Y3	58.1	10	0	Eucalyptus grandis (Flooded gum)	0	Uncharacterized protein	0.65273008	FALSE	0	A0A059C2Y3	438782	0.1324826
1254	2.83473558	0.00794387	0.35276659	0.0	10	5	FALSE	A0A059AW26	126.5	10	0	Eucalyptus grandis (Flooded gum)	0	Uncharacterized protein	0.73789492	FALSE	0	A0A059AW26	2118954	0.13596966
1309	2.99098558	0.00245585	0.33433795	0.0	10	6	FALSE	A0A059BB90	129.8	10	0	Eucalyptus grandis (Flooded gum)	0	RCK N-terminal domain-containing protein	0.71557349	FALSE	0	A0A059BB90	4298530	0.160799
1435	3.55408654	0.00108481	0.28136625	0.0	10	5	FALSE	R1E681	5.0	10	0	Botryosphaeria parva (strain UCR-NP2) (Grapevine canker fungus) (Neofusicoccum parvum)	0	Putative extracellular aldonolactonase protein	0.63513049	FALSE	0	R1E681	819606	0.18181818
1526	3.43389423	0.00177662	0.29121456	0.0	10	5	FALSE	R1GBR8	6.8	10	0	Botryosphaeria parva (strain UCR-NP2) (Grapevine canker fungus) (Neofusicoccum parvum)	0	Peptide hydrolase (EC 3.4.-.-)	0.65230082	FALSE	0	R1GBR8	507058	0.17058824
1586	3.14663462	0.00138895	0.31779985	0.0	10	6	FALSE	R1H2U7	13.4	10	0	Botryosphaeria parva (strain UCR-NP2) (Grapevine canker fungus) (Neofusicoccum parvum)	0	Putative pectate lyase protein	0.69333791	FALSE	0	R1H2U7	271052	0.28181818
1607	3.24399038	4.0395E-4	0.30826232	0.0	10	6	FALSE	R1GKX8	12.4	10	0	Botryosphaeria parva (strain UCR-NP2) (Grapevine canker fungus) (Neofusicoccum parvum)	0	Carboxylic ester hydrolase (EC 3.1.1.-)	0.67942995	FALSE	0	R1GKX8	207174	0.27804878
1691	2.92247596	0.00722087	0.34217561	0.0	10	6	FALSE	A0A059AIA8	123.6	10	0	Eucalyptus grandis (Flooded gum)	0	Uncharacterized protein	0.72536058	FALSE	0	A0A059AIA8	10904342	0.14355972
471	3.4453125	9.5042E-4	0.29024943	0.0	9	6	FALSE	A0A059CKD2	67.77777778	9	0	Eucalyptus grandis (Flooded gum)	0	Uncharacterized protein	0.65066964	FALSE	0	A0A059CKD2	293696	0.15712418
491	3.35276442	0.00239774	0.29826134	0.0	9	5	FALSE	A0A059CYQ6	70.33333333	9	0	Eucalyptus grandis (Flooded gum)	0	Aamy domain-containing protein	0.6638908	FALSE	0	A0A059CYQ6	447130	0.13978495
555	2.96213942	0.00455481	0.33759383	0.0	9	5	FALSE	A0A059CXC5	143.88888889	9	0	Eucalyptus grandis (Flooded gum)	0	Uncharacterized protein	0.71969437	FALSE	0	A0A059CXC5	4467494	0.1740425
909	3.51141827	0.00293401	0.28478521	0.0	9	5	FALSE	A0A059BZE5	58.88888889	9	0	Eucalyptus grandis (Flooded gum)	0	Uncharacterized protein	0.64122596	FALSE	0	A0A059BZE5	3871326	0.15903541
1232	3.46213942	8.2577E-4	0.28883874	0.0	9	6	FALSE	A0A059B6F3	66.33333333	9	0	Eucalyptus grandis (Flooded gum)	0	Cation_ATPase_N domain-containing protein (Fragment)	0.6482658	FALSE	0	A0A059B6F3	209854	0.15896188
1247	2.94411058	0.01029849	0.33966116	0.0	9	5	FALSE	A0A059BIR4	119.22222222	9	0	Eucalyptus grandis (Flooded gum)	0	Protein kinase domain-containing protein (Fragment)	0.72226992	FALSE	0	A0A059BIR4	1964648	0.14141414
1288	3.46213942	0.00193831	0.28883874	0.0	9	5	FALSE	A0A059AV88	66.44444444	9	0	Eucalyptus grandis (Flooded gum)	0	Protein kinase domain-containing protein	0.6482658	FALSE	0	A0A059AV88	585270	0.1619912
1311	2.99819712	0.0023782	0.33353377	0.0	9	6	FALSE	A0A059AUV8	138.33333333	9	0	Eucalyptus grandis (Flooded gum)	0	Probable magnesium transporter	0.71454327	FALSE	0	A0A059AUV8	4179338	0.17252931
851	3.66286058	0.00105244	0.27301066	0.0	8	5	FALSE	A0A059C3V3	35.25	8	0	Eucalyptus grandis (Flooded gum)	0	Histone H4	0.61959135	FALSE	0	A0A059C3V3	322832	0.14330544
891	3.21935096	0.00377195	0.31062162	0.0	8	5	FALSE	A0A059BMA0	90.375	8	0	Eucalyptus grandis (Flooded gum)	0	NB-ARC domain-containing protein	0.68294986	FALSE	0	A0A059BMA0	1066392	0.14772727
1308	3.00661058	0.00207738	0.33260044	0.0	8	6	FALSE	A0A059B2J5	155.375	8	0	Eucalyptus grandis (Flooded gum)	0	MFS domain-containing protein	0.71334135	FALSE	0	A0A059B2J5	4078864	0.19541139
1387	2.99639423	7.6552E-4	0.33373446	0.0	8	5	FALSE	R1G7G3	12.625	8	0	Botryosphaeria parva (strain UCR-NP2) (Grapevine canker fungus) (Neofusicoccum parvum)	0	Putative cellulase family protein	0.71480082	FALSE	0	R1G7G3	275052	0.2325
1682	3.47776442	6.9426E-4	0.28754104	0.0	8	6	FALSE	A0A058ZXQ5	78.125	8	0	Eucalyptus grandis (Flooded gum)	0	Uncharacterized protein	0.64603365	FALSE	0	A0A058ZXQ5	212280	0.1928125
1716	2.95132212	0.00476401	0.3388312	0.0	8	6	FALSE	A0A059AL72	149.125	8	0	Eucalyptus grandis (Flooded gum)	0	Uncharacterized protein	0.7212397	FALSE	0	A0A059AL72	9906276	0.17739521
1736	3.00180288	0.00216489	0.33313313	0.0	8	6	FALSE	A0A058ZVU5	157.375	8	0	Eucalyptus grandis (Flooded gum)	0	Uncharacterized protein	0.71402816	FALSE	0	A0A058ZVU5	4056286	0.19694584
160	3.04026442	0.00514118	0.32891876	0.0	7	5	FALSE	A0A059DCH0	140.42857143	7	0	Eucalyptus grandis (Flooded gum)	0	Protein kinase domain-containing protein	0.70853365	FALSE	0	A0A059DCH0	785272	0.18442933
544	3.48137019	5.6627E-4	0.28724322	0.0	7	6	FALSE	A0A059D834	86.57142857	7	0	Eucalyptus grandis (Flooded gum)	0	Urease (EC 3.5.1.5) (Urea amidohydrolase)	0.64551854	FALSE	0	A0A059D834	130112	0.21554516
810	3.34074519	0.00376156	0.29933441	0.0	7	5	FALSE	A0A059BTQ9	79.85714286	7	0	Eucalyptus grandis (Flooded gum)	0	Aminotran_1_2 domain-containing protein	0.66560783	FALSE	0	A0A059BTQ9	875352	0.15584416
927	3.00060096	0.00252238	0.33326657	0.0	7	6	FALSE	A0A059C5E1	173.71428571	7	0	Eucalyptus grandis (Flooded gum)	0	Cytochrome c oxidase subunit 1 (EC 1.9.3.1) (Fragment)	0.71419986	FALSE	0	A0A059C5E1	4002028	0.21725067
1259	3.0078125	0.00431551	0.33246753	0.0	7	6	FALSE	A0A059B5F9	143.28571429	7	0	Eucalyptus grandis (Flooded gum)	0	Uncharacterized protein	0.71316964	FALSE	0	A0A059B5F9	6630854	0.18056563
1307	3.00540865	0.00207936	0.33273345	0.0	7	6	FALSE	A0A059BA47	175.0	7	0	Eucalyptus grandis (Flooded gum)	0	Uncharacterized protein	0.71351305	FALSE	0	A0A059BA47	3954050	0.21969697
1571	3.4296875	0.00122976	0.29157175	0.0	7	5	FALSE	A0A059A248	92.71428571	7	0	Eucalyptus grandis (Flooded gum)	0	Arf-GAP domain-containing protein	0.65290179	FALSE	0	A0A059A248	256646	0.21132324
1619	3.72295673	0.00144526	0.26860371	0.0	7	6	FALSE	A0A059A7H2	38.28571429	7	0	Eucalyptus grandis (Flooded gum)	0	Aldedh domain-containing protein	0.61100618	FALSE	0	A0A059A7H2	285146	0.18926759
1655	3.15504808	0.00128627	0.31695238	0.0	7	5	FALSE	R1G8U3	19.0	7	0	Botryosphaeria parva (strain UCR-NP2) (Grapevine canker fungus) (Neofusicoccum parvum)	0	Putative secreted protein	0.69213599	FALSE	0	R1G8U3	266788	0.38297872
1673	3.41225962	0.0015519	0.29306094	0.0	7	5	FALSE	R1GW72	10.0	7	0	Botryosphaeria parva (strain UCR-NP2) (Grapevine canker fungus) (Neofusicoccum parvum)	0	Putative extracellular exo-protein	0.65539148	FALSE	0	R1GW72	383432	0.225
164	2.97896635	0.00405356	0.33568691	0.0	6	6	FALSE	A0A059DEC6	186.33333333	6	0	Eucalyptus grandis (Flooded gum)	0	Uncharacterized protein	0.71729052	FALSE	0	A0A059DEC6	8086946	0.22740286
486	3.20733173	0.00274714	0.31178565	0.0	6	6	FALSE	A0A059D066	131.33333333	6	0	Eucalyptus grandis (Flooded gum)	0	Uncharacterized protein	0.6846669	FALSE	0	A0A059D066	3106404	0.20953912
487	3.48737981	5.4819E-4	0.28674823	0.0	6	6	FALSE	A0A059CLI4	91.0	6	0	Eucalyptus grandis (Flooded gum)	0	Uncharacterized protein	0.64466003	FALSE	0	A0A059CLI4	168074	0.2284264
499	2.97536058	0.00421653	0.33609372	0.0	6	5	FALSE	A0A059D9J2	181.33333333	6	0	Eucalyptus grandis (Flooded gum)	0	Uncharacterized protein	0.71780563	FALSE	0	A0A059D9J2	7692502	0.22235923
537	3.01622596	0.00198929	0.33154015	0.0	6	6	FALSE	A0A059D458	195.83333333	6	0	Eucalyptus grandis (Flooded gum)	0	Uncharacterized protein	0.71196772	FALSE	0	A0A059D458	3842088	0.2485119
543	3.01742788	0.00181127	0.33140809	0.0	6	6	FALSE	A0A059CX94	200.16666667	6	0	Eucalyptus grandis (Flooded gum)	0	Uncharacterized protein	0.71179602	FALSE	0	A0A059CX94	3840124	0.25436356
812	3.47175481	7.3461E-4	0.28803877	0.0	6	6	FALSE	A0A059C863	92.0	6	0	Eucalyptus grandis (Flooded gum)	0	Uncharacterized protein	0.64689217	FALSE	0	A0A059C863	152584	0.22469136
865	3.89122596	9.785E-5	0.25698842	0.0	6	5	FALSE	A0A059C4C3	13.66666667	6	0	Eucalyptus grandis (Flooded gum)	0	Methyltransferase (EC 2.1.1.-)	0.58696772	FALSE	0	A0A059C4C3	50446	0.23030303
923	3.48137019	0.00124084	0.28724322	0.0	6	5	FALSE	A0A059BPA3	86.0	6	0	Eucalyptus grandis (Flooded gum)	0	Uncharacterized protein	0.64551854	FALSE	0	A0A059BPA3	236856	0.21573604
932	3.01862981	0.00179368	0.33127613	0.0	6	6	FALSE	A0A059BSC2	200.66666667	6	0	Eucalyptus grandis (Flooded gum)	0	STAS domain-containing protein	0.71162431	FALSE	0	A0A059BSC2	3842236	0.25532822
938	3.07872596	0.00158614	0.32480968	0.0	6	6	FALSE	A0A059BMX5	187.33333333	6	0	Eucalyptus grandis (Flooded gum)	0	Uncharacterized protein	0.70303915	FALSE	0	A0A059BMX5	2596364	0.25455373
1045	3.70072115	1.0082E-4	0.2702176	0.0	6	5	FALSE	R1GCT8	9.83333333	6	0	Botryosphaeria parva (strain UCR-NP2) (Grapevine canker fungus) (Neofusicoccum parvum)	0	Endo-1,4-beta-xylanase (EC 3.2.1.8)	0.61418269	FALSE	0	R1GCT8	21148	0.40151515
1166	3.04507212	0.00544023	0.32839945	0.0	6	5	FALSE	A0A059BG42	144.5	6	0	Eucalyptus grandis (Flooded gum)	0	FAD_syn domain-containing protein	0.70784684	FALSE	0	A0A059BG42	965078	0.1903183
1191	3.13882212	0.00412344	0.31859085	0.0	6	5	FALSE	A0A059AT42	132.66666667	6	0	Eucalyptus grandis (Flooded gum)	0	Uncharacterized protein	0.69445398	FALSE	0	A0A059AT42	681170	0.19506173
1201	2.99579327	0.00489523	0.3338014	0.0	6	6	FALSE	A0A059AZE7	181.16666667	6	0	Eucalyptus grandis (Flooded gum)	0	TIR domain-containing protein	0.71488668	FALSE	0	A0A059AZE7	5103128	0.22492717
1208	3.31069712	0.00211319	0.30205119	0.0	6	6	FALSE	A0A059ASL6	113.33333333	6	0	Eucalyptus grandis (Flooded gum)	0	Uncharacterized protein	0.66990041	FALSE	0	A0A059ASL6	6863116	0.20841064
1226	2.98257212	0.00421548	0.33528108	0.0	6	5	FALSE	A0A059B5Q1	165.0	6	0	Eucalyptus grandis (Flooded gum)	0	NB-ARC domain-containing protein	0.71677541	FALSE	0	A0A059B5Q1	1121702	0.20372671
1252	3.47175481	7.392E-4	0.28803877	0.0	6	6	FALSE	A0A059B649	100.16666667	6	0	Eucalyptus grandis (Flooded gum)	0	W2 domain-containing protein	0.64689217	FALSE	0	A0A059B649	191756	0.24365274
1280	2.96334135	0.00457221	0.33745691	0.0	6	6	FALSE	A0A059ASW4	189.33333333	6	0	Eucalyptus grandis (Flooded gum)	0	Uncharacterized protein	0.71952266	FALSE	0	A0A059ASW4	9135754	0.22773075
1380	3.38822115	8.608E-5	0.29514012	0.0	6	5	FALSE	R1G7Y3	6.5	6	0	Botryosphaeria parva (strain UCR-NP2) (Grapevine canker fungus) (Neofusicoccum parvum)	0	Arabinogalactan endo-beta-1,4-galactanase (EC 3.2.1.89)	0.65882555	FALSE	0	R1G7Y3	36252	0.30555556
1626	3.15264423	2.8425E-4	0.31719405	0.0	6	5	FALSE	R1EPR9	20.5	6	0	Botryosphaeria parva (strain UCR-NP2) (Grapevine canker fungus) (Neofusicoccum parvum)	0	Putative choline dehydrogenase protein	0.6924794	FALSE	0	R1EPR9	125134	0.39795918
1686	3.30348558	8.8975E-4	0.30271057	0.0	6	6	FALSE	A0A059AER9	142.16666667	6	0	Eucalyptus grandis (Flooded gum)	0	Uncharacterized protein	0.67093063	FALSE	0	A0A059AER9	1754750	0.25760341
1722	3.01742788	0.00181127	0.33140809	0.0	6	6	FALSE	A0A059A398	200.16666667	6	0	Eucalyptus grandis (Flooded gum)	0	Calcium-transporting ATPase (EC 7.2.2.10)	0.71179602	FALSE	0	A0A059A398	3840124	0.25436356
1734	3.01742788	0.00181127	0.33140809	0.0	6	6	FALSE	A0A059AK30	200.16666667	6	0	Eucalyptus grandis (Flooded gum)	0	Uncharacterized protein	0.71179602	FALSE	0	A0A059AK30	3840124	0.25436356
184	2.99459135	0.00278086	0.33393538	0.0	5	6	FALSE	A0A059DF01	209.8	5	0	Eucalyptus grandis (Flooded gum)	0	Uncharacterized protein	0.71505838	FALSE	0	A0A059DF01	5939768	0.26002491
395	3.49338942	5.8702E-4	0.28625495	0.0	5	6	FALSE	A0A059CRZ5	97.4	5	0	Eucalyptus grandis (Flooded gum)	0	Protein kinase domain-containing protein (Fragment)	0.64380151	FALSE	0	A0A059CRZ5	125418	0.24781491
405	3.09915865	0.00126524	0.32266822	0.0	5	6	FALSE	A0A059CUD6	182.6	5	0	Eucalyptus grandis (Flooded gum)	0	F-box domain-containing protein	0.70012019	FALSE	0	A0A059CUD6	641794	0.25363128
421	3.13040865	0.00181163	0.31944711	0.0	5	6	FALSE	A0A059D742	172.4	5	0	Eucalyptus grandis (Flooded gum)	0	Uncharacterized protein	0.69565591	FALSE	0	A0A059D742	2132112	0.24804631
453	3.26502404	0.00160809	0.30627646	0.0	5	5	FALSE	A0A059D8Z9	133.0	5	0	Eucalyptus grandis (Flooded gum)	0	Uncharacterized protein	0.67642514	FALSE	0	A0A059D8Z9	252336	0.23117338
460	3.00060096	0.004102	0.33326657	0.0	5	6	FALSE	A0A059CFB8	216.8	5	0	Eucalyptus grandis (Flooded gum)	0	Uncharacterized protein	0.71419986	FALSE	0	A0A059CFB8	4679220	0.27042607
468	3.73137019	0.00155577	0.26799807	0.0	5	6	FALSE	A0A059CGA8	52.2	5	0	Eucalyptus grandis (Flooded gum)	0	Uncharacterized protein	0.60980426	FALSE	0	A0A059CGA8	761048	0.26666667
474	3.32752404	0.00173249	0.30052375	0.0	5	6	FALSE	A0A059D6A8	131.8	5	0	Eucalyptus grandis (Flooded gum)	0	Uncharacterized protein	0.66749657	FALSE	0	A0A059D6A8	6498264	0.24632768
549	2.78665865	0.00719085	0.35885271	0.0	5	6	FALSE	A0A059CI56	249.4	5	0	Eucalyptus grandis (Flooded gum)	0	Uncharacterized protein	0.74476305	FALSE	0	A0A059CI56	4636264	0.2550308
552	3.10516827	8.5628E-4	0.32204374	0.0	5	6	FALSE	A0A059CXP9	216.8	5	0	Eucalyptus grandis (Flooded gum)	0	Uncharacterized protein	0.69926168	FALSE	0	A0A059CXP9	2260760	0.30351617
730	2.99939904	0.00307728	0.33340012	0.0	5	6	FALSE	A0A059C7S4	204.4	5	0	Eucalyptus grandis (Flooded gum)	0	Methyltransf_2 domain-containing protein	0.71437157	FALSE	0	A0A059C7S4	6398306	0.25552764
817	3.00420673	0.00705403	0.33286657	0.0	5	5	FALSE	A0A059BQ34	185.4	5	0	Eucalyptus grandis (Flooded gum)	0	Protein kinase domain-containing protein	0.71368475	FALSE	0	A0A059BQ34	1400086	0.23401015
905	2.98617788	0.00323659	0.33487623	0.0	5	5	FALSE	A0A059BL92	201.2	5	0	Eucalyptus grandis (Flooded gum)	0	Uncharacterized protein	0.7162603	FALSE	0	A0A059BL92	2169096	0.24931507
930	3.02463942	0.00170222	0.33061792	0.0	5	6	FALSE	A0A059BPD7	228.8	5	0	Eucalyptus grandis (Flooded gum)	0	V-type proton ATPase proteolipid subunit	0.7107658	FALSE	0	A0A059BPD7	3677174	0.29280206
1021	3.24879808	7.022E-5	0.30780614	0.0	5	5	FALSE	R1EWW2	13.0	5	0	Botryosphaeria parva (strain UCR-NP2) (Grapevine canker fungus) (Neofusicoccum parvum)	0	Putative acetylxylan esterase protein	0.67874313	FALSE	0	R1EWW2	132428	0.44444444
1135	3.48497596	5.6916E-4	0.28694603	0.0	5	6	FALSE	A0A059BHG9	103.2	5	0	Eucalyptus grandis (Flooded gum)	0	Protein kinase domain-containing protein	0.64500343	FALSE	0	A0A059BHG9	99370	0.25743073
1143	3.74338942	7.747E-5	0.26713758	0.0	5	6	FALSE	A0A059B8V3	49.0	5	0	Eucalyptus grandis (Flooded gum)	0	Protein kinase domain-containing protein (Fragment)	0.60808723	FALSE	0	A0A059B8V3	15028	0.26229508
1199	3.17848558	0.00679741	0.31461524	0.0	5	5	FALSE	A0A059B7L7	147.0	5	0	Eucalyptus grandis (Flooded gum)	0	Uncharacterized protein	0.68878777	FALSE	0	A0A059B7L7	609708	0.22635659
1271	3.11358173	8.2685E-4	0.32117352	0.0	5	6	FALSE	A0A059AMS2	212.2	5	0	Eucalyptus grandis (Flooded gum)	0	Uncharacterized protein	0.69805975	FALSE	0	A0A059AMS2	2187502	0.29957447
1274	2.76983173	0.00883941	0.36103276	0.0	5	6	FALSE	A0A059B1G1	291.8	5	0	Eucalyptus grandis (Flooded gum)	0	Uncharacterized protein	0.7471669	FALSE	0	A0A059B1G1	4935956	0.29433198
1296	3.10516827	8.5628E-4	0.32204374	0.0	5	6	FALSE	A0A059B6E9	216.8	5	0	Eucalyptus grandis (Flooded gum)	0	Calcium-transporting ATPase (EC 7.2.2.10)	0.69926168	FALSE	0	A0A059B6E9	2260760	0.30351617
1328	4.41225962	0.00242219	0.22664124	0.0	5	6	FALSE	R1EGT1	2.4	5	0	Botryosphaeria parva (strain UCR-NP2) (Grapevine canker fungus) (Neofusicoccum parvum)	0	Putative alpha beta hydrolase protein	0.51253434	FALSE	0	R1EGT1	383366	0.23333333
1430	3.48617788	5.2232E-4	0.2868471	0.0	5	6	FALSE	A0A059AEL3	115.6	5	0	Eucalyptus grandis (Flooded gum)	0	Protein kinase domain-containing protein	0.64483173	FALSE	0	A0A059AEL3	152120	0.28939394
1467	3.37860577	1.4225E-4	0.29598008	0.0	5	5	FALSE	R1GKT0	6.6	5	0	Botryosphaeria parva (strain UCR-NP2) (Grapevine canker fungus) (Neofusicoccum parvum)	0	Putative bnr asp-box repeat domain protein	0.66019918	FALSE	0	R1GKT0	90692	0.31111111
1566	3.15745192	7.583E-5	0.31671108	0.0	5	5	FALSE	R1G324	19.2	5	0	Botryosphaeria parva (strain UCR-NP2) (Grapevine canker fungus) (Neofusicoccum parvum)	0	Putative beta-glucosidase 1 protein	0.69179258	FALSE	0	R1G324	46842	0.38723404
1585	3.49098558	4.7177E-4	0.28645206	0.0	5	6	FALSE	A0A059AJ95	112.4	5	0	Eucalyptus grandis (Flooded gum)	0	RECA_2 domain-containing protein	0.64414492	FALSE	0	A0A059AJ95	100674	0.28418367
1612	3.01262019	0.00754085	0.33193696	0.0	5	6	FALSE	A0A059ALL8	188.0	5	0	Eucalyptus grandis (Flooded gum)	0	ABC transporter domain-containing protein	0.71248283	FALSE	0	A0A059ALL8	1265112	0.23670886
1642	3.24338942	0.00160932	0.30831944	0.0	5	6	FALSE	A0A058ZU30	148.4	5	0	Eucalyptus grandis (Flooded gum)	0	Uncharacterized protein (Fragment)	0.6795158	FALSE	0	A0A058ZU30	2307080	0.24731544
1650	3.75120192	1.583E-5	0.26658122	0.0	5	6	FALSE	R1H1L9	7.4	5	0	Botryosphaeria parva (strain UCR-NP2) (Grapevine canker fungus) (Neofusicoccum parvum)	0	Putative extracellular guanyl-specific ribonuclease protein	0.60697115	FALSE	0	R1H1L9	3874	0.42666667
1657	3.33233173	0.00177125	0.30009017	0.0	5	6	FALSE	A0A059AJ23	125.4	5	0	Eucalyptus grandis (Flooded gum)	0	Uncharacterized protein (Fragment)	0.66680975	FALSE	0	A0A059AJ23	5705726	0.23831418
1663	3.01141827	0.00295813	0.33206945	0.0	5	6	FALSE	A0A058ZZE7	211.0	5	0	Eucalyptus grandis (Flooded gum)	0	ADF-H domain-containing protein	0.71265453	FALSE	0	A0A058ZZE7	7342078	0.2661597
1667	2.81550481	0.00889252	0.35517609	0.0	5	5	FALSE	A0A059AGI8	202.4	5	0	Eucalyptus grandis (Flooded gum)	0	Uncharacterized protein	0.74064217	FALSE	0	A0A059AGI8	3085614	0.21289641
1674	2.99699519	0.0029452	0.33366754	0.0	5	5	FALSE	A0A058ZST6	195.2	5	0	Eucalyptus grandis (Flooded gum)	0	Terpene_synth domain-containing protein (Fragment)	0.71471497	FALSE	0	A0A058ZST6	1879314	0.24458438
1677	3.70853365	1.851E-4	0.26964836	0.0	5	6	FALSE	A0A059ALY5	51.4	5	0	Eucalyptus grandis (Flooded gum)	0	Exonuclease domain-containing protein	0.61306662	FALSE	0	A0A059ALY5	49868	0.24
1724	3.02223558	0.00171394	0.33088089	0.0	5	6	FALSE	A0A059A8H3	234.0	5	0	Eucalyptus grandis (Flooded gum)	0	Uncharacterized protein	0.7111092	FALSE	0	A0A059A8H3	3742032	0.29871795
123	3.48737981	4.1426E-4	0.28674823	0.0	4	5	FALSE	A0A059DJR2	129.0	4	0	Eucalyptus grandis (Flooded gum)	0	HATPase_c domain-containing protein	0.64466003	FALSE	0	A0A059DJR2	99902	0.32736573
145	3.01742788	0.00189719	0.33140809	0.0	4	5	FALSE	A0A059DGF5	236.25	4	0	Eucalyptus grandis (Flooded gum)	0	Receptor-like serine/threonine-protein kinase (EC 2.7.11.1)	0.71179602	FALSE	0	A0A059DGF5	477388	0.30198973
162	3.32512019	0.00116023	0.30074101	0.0	4	6	FALSE	A0A059DDV6	146.25	4	0	Eucalyptus grandis (Flooded gum)	0	Uncharacterized protein	0.66783997	FALSE	0	A0A059DDV6	647236	0.27457467
301	3.90925481	1.983E-5	0.25580323	0.0	4	5	FALSE	A0A059CJN7	17.75	4	0	Eucalyptus grandis (Flooded gum)	0	AAA domain-containing protein	0.58439217	FALSE	0	A0A059CJN7	9530	0.36413043
351	3.42367788	6.9682E-4	0.29208355	0.0	4	6	FALSE	A0A059CLC9	116.5	4	0	Eucalyptus grandis (Flooded gum)	0	Protein kinase domain-containing protein	0.6537603	FALSE	0	A0A059CLC9	86036	0.26013514
376	3.63040865	9.3623E-4	0.27545108	0.0	4	6	FALSE	A0A059D320	90.75	4	0	Eucalyptus grandis (Flooded gum)	0	GED domain-containing protein	0.62422734	FALSE	0	A0A059D320	1922518	0.32400722
377	3.65324519	7.134E-5	0.27372923	0.0	4	6	FALSE	A0A059D2V1	91.25	4	0	Eucalyptus grandis (Flooded gum)	0	Receptor-like serine/threonine-protein kinase (EC 2.7.11.1)	0.62096497	FALSE	0	A0A059D2V1	14152	0.33180147
396	3.73497596	1.0467E-4	0.26773934	0.0	4	6	FALSE	A0A059D4F9	56.75	4	0	Eucalyptus grandis (Flooded gum)	0	ACB domain-containing protein	0.60928915	FALSE	0	A0A059D4F9	22392	0.29188482
436	3.49699519	0.00234212	0.28595979	0.0	4	6	FALSE	A0A059D4J9	112.75	4	0	Eucalyptus grandis (Flooded gum)	0	Uncharacterized protein	0.6432864	FALSE	0	A0A059D4J9	408342	0.28875969
455	3.32512019	0.00163726	0.30074101	0.0	4	6	FALSE	A0A059D1G3	146.0	4	0	Eucalyptus grandis (Flooded gum)	0	Rx_N domain-containing protein (Fragment)	0.66783997	FALSE	0	A0A059D1G3	4590768	0.27462121
469	3.24459135	0.00143568	0.30820522	0.0	4	6	FALSE	A0A059DB57	184.0	4	0	Eucalyptus grandis (Flooded gum)	0	zf-C3HC4 domain-containing protein	0.67934409	FALSE	0	A0A059DB57	2268958	0.30704698
485	3.0390625	0.00226942	0.32904884	0.0	4	6	FALSE	A0A059D7F3	246.5	4	0	Eucalyptus grandis (Flooded gum)	0	Uncharacterized protein	0.70870536	FALSE	0	A0A059D7F3	5864364	0.32007823
490	3.29387019	0.00138466	0.30359423	0.0	4	6	FALSE	A0A059CQJ8	164.0	4	0	Eucalyptus grandis (Flooded gum)	0	TIR domain-containing protein	0.67230426	FALSE	0	A0A059CQJ8	1197908	0.29528986
509	3.03545673	0.00255375	0.32943971	0.0	4	6	FALSE	A0A059D6H1	253.75	4	0	Eucalyptus grandis (Flooded gum)	0	Cyclin N-terminal domain-containing protein (Fragment)	0.70922047	FALSE	0	A0A059D6H1	987506	0.32824675
522	3.31189904	7.9858E-4	0.30194157	0.0	4	6	FALSE	A0A059D7T4	200.75	4	0	Eucalyptus grandis (Flooded gum)	0	Phosphate transporter	0.66972871	FALSE	0	A0A059D7T4	1678552	0.36786372
534	3.02704327	0.00164288	0.33035537	0.0	4	6	FALSE	A0A059CW23	282.0	4	0	Eucalyptus grandis (Flooded gum)	0	Uncharacterized protein	0.71042239	FALSE	0	A0A059CW23	3650262	0.36164736
535	3.11117788	7.7435E-4	0.32142167	0.0	4	6	FALSE	A0A059CPT6	263.25	4	0	Eucalyptus grandis (Flooded gum)	0	Ammonium transporter	0.69840316	FALSE	0	A0A059CPT6	2185354	0.37093352
539	3.11117788	7.7435E-4	0.32142167	0.0	4	6	FALSE	A0A059CL96	263.25	4	0	Eucalyptus grandis (Flooded gum)	0	PBPe domain-containing protein	0.69840316	FALSE	0	A0A059CL96	2185354	0.37093352
540	3.11117788	7.7435E-4	0.32142167	0.0	4	6	FALSE	A0A059CPY1	263.25	4	0	Eucalyptus grandis (Flooded gum)	0	Glutamate receptor	0.69840316	FALSE	0	A0A059CPY1	2185354	0.37093352
545	3.4296875	9.673E-5	0.29157175	0.0	4	6	FALSE	A0A059CFJ0	175.5	4	0	Eucalyptus grandis (Flooded gum)	0	MFS domain-containing protein	0.65290179	FALSE	0	A0A059CFJ0	191680	0.37934783
553	3.11117788	7.7435E-4	0.32142167	0.0	4	6	FALSE	A0A059CU05	263.25	4	0	Eucalyptus grandis (Flooded gum)	0	Uncharacterized protein	0.69840316	FALSE	0	A0A059CU05	2185354	0.37093352
770	3.60396635	1.9361E-4	0.27747207	0.0	4	5	FALSE	A0A059BRJ5	104.25	4	0	Eucalyptus grandis (Flooded gum)	0	Protein kinase domain-containing protein	0.62800481	FALSE	0	A0A059BRJ5	45208	0.35
777	3.66165865	5.8315E-4	0.27310028	0.0	4	6	FALSE	A0A059BXG4	86.25	4	0	Eucalyptus grandis (Flooded gum)	0	Protein kinase domain-containing protein (Fragment)	0.61976305	FALSE	0	A0A059BXG4	1678140	0.33042636
779	3.69651442	1.0566E-4	0.27052512	0.0	4	6	FALSE	A0A059BNH8	77.0	4	0	Eucalyptus grandis (Flooded gum)	0	Protein kinase domain-containing protein (Fragment)	0.61478365	FALSE	0	A0A059BNH8	34014	0.34080717
786	3.33353365	0.00152564	0.29998197	0.0	4	6	FALSE	A0A059C6R6	162.25	4	0	Eucalyptus grandis (Flooded gum)	0	Uncharacterized protein	0.66663805	FALSE	0	A0A059C6R6	6339848	0.30597723
788	3.05228365	0.00388644	0.32762355	0.0	4	5	FALSE	A0A059C1R0	221.75	4	0	Eucalyptus grandis (Flooded gum)	0	Lon protease homolog 2, peroxisomal (EC 3.4.21.-)	0.70681662	FALSE	0	A0A059C1R0	509958	0.2947263
828	3.24579327	0.00138296	0.30809109	0.0	4	6	FALSE	A0A059C1C3	173.25	4	0	Eucalyptus grandis (Flooded gum)	0	Uncharacterized protein	0.67917239	FALSE	0	A0A059C1C3	1821682	0.28998316
832	3.70012019	4.4739E-4	0.27026149	0.0	4	6	FALSE	A0A059BWD7	60.75	4	0	Eucalyptus grandis (Flooded gum)	0	NB-ARC domain-containing protein	0.61426854	FALSE	0	A0A059BWD7	494106	0.27283105
858	3.6171875	0.00123709	0.27645788	0.0	4	5	FALSE	A0A059C429	79.0	4	0	Eucalyptus grandis (Flooded gum)	0	Epimerase domain-containing protein	0.62611607	FALSE	0	A0A059C429	133264	0.27464789
869	2.98377404	0.00323276	0.33514602	0.0	4	5	FALSE	A0A059BM73	252.0	4	0	Eucalyptus grandis (Flooded gum)	0	Uncharacterized protein (Fragment)	0.71660371	FALSE	0	A0A059BM73	2065718	0.3110285
871	3.00540865	0.00213575	0.33273345	0.0	4	5	FALSE	A0A059C8A6	244.0	4	0	Eucalyptus grandis (Flooded gum)	0	Uncharacterized protein	0.71351305	FALSE	0	A0A059C8A6	469514	0.30798479
895	3.17127404	0.00111482	0.31533068	0.0	4	6	FALSE	A0A059C807	198.0	4	0	Eucalyptus grandis (Flooded gum)	0	Uncharacterized protein	0.68981799	FALSE	0	A0A059C807	552766	0.29984779
896	2.98978365	0.00330807	0.33447236	0.0	4	5	FALSE	A0A059C7P9	243.75	4	0	Eucalyptus grandis (Flooded gum)	0	Uncharacterized protein (Fragment)	0.71574519	FALSE	0	A0A059C7P9	818398	0.30305868
906	3.24459135	0.00143568	0.30820522	0.0	4	6	FALSE	A0A059CBQ8	184.0	4	0	Eucalyptus grandis (Flooded gum)	0	CRIB domain-containing protein	0.67934409	FALSE	0	A0A059CBQ8	2268958	0.30704698
919	3.09675481	0.00752389	0.32291869	0.0	4	5	FALSE	A0A059BR80	239.75	4	0	Eucalyptus grandis (Flooded gum)	0	Uncharacterized protein	0.7004636	FALSE	0	A0A059BR80	825002	0.33298466
920	3.11598558	7.758E-4	0.32092575	0.0	4	6	FALSE	A0A059CDY1	261.25	4	0	Eucalyptus grandis (Flooded gum)	0	Uncharacterized protein (Fragment)	0.69771635	FALSE	0	A0A059CDY1	2168218	0.3696733
924	3.11117788	7.7435E-4	0.32142167	0.0	4	6	FALSE	A0A059C066	263.25	4	0	Eucalyptus grandis (Flooded gum)	0	Uncharacterized protein	0.69840316	FALSE	0	A0A059C066	2185354	0.37093352
926	2.8203125	0.01144504	0.35457064	0.0	4	5	FALSE	A0A059CBJ8	317.25	4	0	Eucalyptus grandis (Flooded gum)	0	Phospholipid-transporting ATPase (EC 7.6.2.1)	0.73995536	FALSE	0	A0A059CBJ8	2923264	0.33465608
928	3.11598558	7.758E-4	0.32092575	0.0	4	6	FALSE	A0A059C9M5	261.25	4	0	Eucalyptus grandis (Flooded gum)	0	Uncharacterized protein	0.69771635	FALSE	0	A0A059C9M5	2168218	0.3696733
939	3.02704327	0.00164288	0.33035537	0.0	4	6	FALSE	A0A059BXM7	282.0	4	0	Eucalyptus grandis (Flooded gum)	0	Pribosyltran domain-containing protein	0.71042239	FALSE	0	A0A059BXM7	3650262	0.36164736
1151	3.10396635	0.00108751	0.32216844	0.0	4	6	FALSE	A0A059BI99	223.75	4	0	Eucalyptus grandis (Flooded gum)	0	Expansin	0.69943338	FALSE	0	A0A059BI99	387286	0.31197479
1200	3.4921875	4.3739E-4	0.28635347	0.0	4	6	FALSE	A0A059B6K2	137.5	4	0	Eucalyptus grandis (Flooded gum)	0	Ligase_CoA domain-containing protein	0.64397321	FALSE	0	A0A059B6K2	95410	0.34821429
1257	2.95733173	0.00419611	0.33814265	0.0	4	5	FALSE	A0A059AV97	294.25	4	0	Eucalyptus grandis (Flooded gum)	0	SPX domain-containing protein	0.72038118	FALSE	0	A0A059AV97	2691096	0.35288809
1258	3.02103365	0.00245949	0.33101253	0.0	4	6	FALSE	A0A059BBP6	249.0	4	0	Eucalyptus grandis (Flooded gum)	0	Uncharacterized protein	0.71128091	FALSE	0	A0A059BBP6	6008432	0.31713555
1266	3.11117788	7.7435E-4	0.32142167	0.0	4	6	FALSE	A0A059B7H5	263.25	4	0	Eucalyptus grandis (Flooded gum)	0	Cation_ATPase_N domain-containing protein (Fragment)	0.69840316	FALSE	0	A0A059B7H5	2185354	0.37093352
1268	3.01742788	0.00195496	0.33140809	0.0	4	5	FALSE	A0A059AQU1	235.75	4	0	Eucalyptus grandis (Flooded gum)	0	Uncharacterized protein	0.71179602	FALSE	0	A0A059AQU1	527000	0.30134788
1283	3.11117788	7.7435E-4	0.32142167	0.0	4	6	FALSE	A0A059B4H2	263.25	4	0	Eucalyptus grandis (Flooded gum)	0	MFS domain-containing protein	0.69840316	FALSE	0	A0A059B4H2	2185354	0.37093352
1286	3.11117788	7.7435E-4	0.32142167	0.0	4	6	FALSE	A0A059B3K3	263.25	4	0	Eucalyptus grandis (Flooded gum)	0	MFS domain-containing protein	0.69840316	FALSE	0	A0A059B3K3	2185354	0.37093352
1289	3.11117788	7.7435E-4	0.32142167	0.0	4	6	FALSE	A0A059B3J7	263.25	4	0	Eucalyptus grandis (Flooded gum)	0	MFS domain-containing protein	0.69840316	FALSE	0	A0A059B3J7	2185354	0.37093352
1302	3.11598558	7.758E-4	0.32092575	0.0	4	6	FALSE	A0A059BGR9	261.25	4	0	Eucalyptus grandis (Flooded gum)	0	Aa_trans domain-containing protein	0.69771635	FALSE	0	A0A059BGR9	2168218	0.3696733
1304	3.11598558	7.758E-4	0.32092575	0.0	4	6	FALSE	A0A059AP00	261.25	4	0	Eucalyptus grandis (Flooded gum)	0	Uncharacterized protein	0.69771635	FALSE	0	A0A059AP00	2168218	0.3696733
1354	3.77524038	1.144E-5	0.26488379	0.0	4	6	FALSE	R1G7D5	6.25	4	0	Botryosphaeria parva (strain UCR-NP2) (Grapevine canker fungus) (Neofusicoccum parvum)	0	Putative gpi anchored cell wall protein	0.60353709	FALSE	0	R1G7D5	8114	0.4375
1374	3.05288462	6.572E-5	0.32755906	0.0	4	5	FALSE	R1EUF4	21.0	4	0	Botryosphaeria parva (strain UCR-NP2) (Grapevine canker fungus) (Neofusicoccum parvum)	0	Putative cell wall glycosyl hydrolase protein	0.70673077	FALSE	0	R1EUF4	91578	0.40816327
1554	3.16225962	4.215E-5	0.31622957	0.0	4	5	FALSE	R1ERX8	16.25	4	0	Botryosphaeria parva (strain UCR-NP2) (Grapevine canker fungus) (Neofusicoccum parvum)	0	Putative tyrosinase central domain protein	0.69110577	FALSE	0	R1ERX8	51196	0.40131579
1561	3.88641827	3.06E-5	0.25730632	0.0	4	6	FALSE	A0A059A7Y0	29.5	4	0	Eucalyptus grandis (Flooded gum)	0	Uncharacterized protein	0.58765453	FALSE	0	A0A059A7Y0	13098	0.34337349
1588	3.4921875	4.3739E-4	0.28635347	0.0	4	6	FALSE	A0A059AII9	137.5	4	0	Eucalyptus grandis (Flooded gum)	0	RECA_2 domain-containing protein	0.64397321	FALSE	0	A0A059AII9	95410	0.34821429
1623	3.21634615	4.282E-5	0.31091181	0.0	4	5	FALSE	R1GZN3	23.5	4	0	Botryosphaeria parva (strain UCR-NP2) (Grapevine canker fungus) (Neofusicoccum parvum)	0	Glucanase (EC 3.2.1.-)	0.68337912	FALSE	0	R1GZN3	44208	0.5
1628	3.00540865	0.00213575	0.33273345	0.0	4	5	FALSE	A0A059A6T9	244.0	4	0	Eucalyptus grandis (Flooded gum)	0	Uncharacterized protein	0.71351305	FALSE	0	A0A059A6T9	469514	0.30798479
1638	2.99819712	0.00268565	0.33353377	0.0	4	5	FALSE	A0A058ZYJ3	243.0	4	0	Eucalyptus grandis (Flooded gum)	0	RRM_8 domain-containing protein	0.71454327	FALSE	0	A0A058ZYJ3	1754812	0.30478589
1639	3.11117788	7.7435E-4	0.32142167	0.0	4	6	FALSE	A0A059ACA7	263.25	4	0	Eucalyptus grandis (Flooded gum)	0	Cyclic nucleotide-binding domain-containing protein (Fragment)	0.69840316	FALSE	0	A0A059ACA7	2185354	0.37093352
1645	3.49459135	4.3489E-4	0.28615649	0.0	4	6	FALSE	A0A059A4F9	127.25	4	0	Eucalyptus grandis (Flooded gum)	0	Uncharacterized protein	0.64362981	FALSE	0	A0A059A4F9	126940	0.32371795
1659	3.24459135	0.00143568	0.30820522	0.0	4	6	FALSE	A0A059A940	184.0	4	0	Eucalyptus grandis (Flooded gum)	0	FeThRed_A domain-containing protein	0.67934409	FALSE	0	A0A059A940	2268958	0.30704698
1660	3.609375	2.5109E-4	0.27705628	0.0	4	5	FALSE	R1EAW3	14.75	4	0	Botryosphaeria parva (strain UCR-NP2) (Grapevine canker fungus) (Neofusicoccum parvum)	0	Putative peptidase s8 s53 subtilisin kexin sedolisin protein	0.62723214	FALSE	0	R1EAW3	33180	0.45833333
1665	4.1484375	0.0012537	0.24105461	0.0	4	6	FALSE	A0A059A3H2	16.75	4	0	Eucalyptus grandis (Flooded gum)	0	DUF4378 domain-containing protein	0.55022321	FALSE	0	A0A059A3H2	2272194	0.27155172
1668	3.02103365	0.00245949	0.33101253	0.0	4	6	FALSE	A0A059A0G6	249.0	4	0	Eucalyptus grandis (Flooded gum)	0	Uncharacterized protein	0.71128091	FALSE	0	A0A059A0G6	6008432	0.31713555
1700	3.40685096	1.1874E-4	0.2935262	0.0	4	6	FALSE	A0A059A3X0	179.25	4	0	Eucalyptus grandis (Flooded gum)	0	ABC transporter domain-containing protein	0.65616415	FALSE	0	A0A059A3X0	225924	0.38333333
1723	3.02704327	0.00164288	0.33035537	0.0	4	6	FALSE	A0A059A9P1	282.0	4	0	Eucalyptus grandis (Flooded gum)	0	AA_permease_C domain-containing protein	0.71042239	FALSE	0	A0A059A9P1	3650262	0.36164736
1733	3.02704327	0.00164288	0.33035537	0.0	4	6	FALSE	A0A059A627	282.0	4	0	Eucalyptus grandis (Flooded gum)	0	Uncharacterized protein	0.71042239	FALSE	0	A0A059A627	3650262	0.36164736
1735	3.40685096	1.2049E-4	0.2935262	0.0	4	6	FALSE	A0A058ZWY9	177.25	4	0	Eucalyptus grandis (Flooded gum)	0	MFS domain-containing protein	0.65616415	FALSE	0	A0A058ZWY9	190266	0.37984914
96	3.48377404	4.2058E-4	0.28704502	0.0	3	6	FALSE	A0A059DCI3	148.66666667	3	0	Eucalyptus grandis (Flooded gum)	0	Uncharacterized protein	0.64517514	FALSE	0	A0A059DCI3	1425766	0.3619281
108	3.32752404	7.9491E-4	0.30052375	0.0	3	6	FALSE	A0A059DFE4	206.33333333	3	0	Eucalyptus grandis (Flooded gum)	0	Ribosomal_S3_C domain-containing protein (Fragment)	0.66749657	FALSE	0	A0A059DFE4	682896	0.38888889
136	3.5078125	3.6111E-4	0.28507795	0.0	3	6	FALSE	A0A059DG97	150.66666667	3	0	Eucalyptus grandis (Flooded gum)	0	Receptor-like serine/threonine-protein kinase (EC 2.7.11.1)	0.64174107	FALSE	0	A0A059DG97	108996	0.39385965
149	3.01862981	0.00171366	0.33127613	0.0	3	5	FALSE	A0A059DEM4	313.0	3	0	Eucalyptus grandis (Flooded gum)	0	Protein kinase domain-containing protein (Fragment)	0.71162431	FALSE	0	A0A059DEM4	410906	0.40051348
150	3.34435096	0.0012269	0.29901168	0.0	3	6	FALSE	A0A059DFN1	196.66666667	3	0	Eucalyptus grandis (Flooded gum)	0	Uncharacterized protein	0.66509272	FALSE	0	A0A059DFN1	5200798	0.37700706
155	3.72415865	4.0181E-4	0.26851702	0.0	3	5	FALSE	A0A059DBM2	69.33333333	3	0	Eucalyptus grandis (Flooded gum)	0	Uncharacterized protein	0.61083448	FALSE	0	A0A059DBM2	333828	0.35405872
173	3.11959135	7.1764E-4	0.32055481	0.0	3	6	FALSE	A0A059DKC3	337.0	3	0	Eucalyptus grandis (Flooded gum)	0	MFS domain-containing protein	0.69720124	FALSE	0	A0A059DKC3	2099912	0.47863248
174	3.11959135	7.1764E-4	0.32055481	0.0	3	6	FALSE	A0A059DDU1	337.0	3	0	Eucalyptus grandis (Flooded gum)	0	Uncharacterized protein	0.69720124	FALSE	0	A0A059DDU1	2099912	0.47863248
178	3.11959135	7.1764E-4	0.32055481	0.0	3	6	FALSE	A0A059DFH7	337.0	3	0	Eucalyptus grandis (Flooded gum)	0	Uncharacterized protein	0.69720124	FALSE	0	A0A059DFH7	2099912	0.47863248
179	3.65685096	5.91E-5	0.27345933	0.0	3	6	FALSE	A0A059DD45	118.33333333	3	0	Eucalyptus grandis (Flooded gum)	0	Uncharacterized protein	0.62044986	FALSE	0	A0A059DD45	18260	0.4345679
180	3.38401442	2.0206E-4	0.29550701	0.0	3	6	FALSE	A7KQH1	200.66666667	3	0	Eucalyptus grandis (Flooded gum)	0	Tubulin beta chain	0.65942651	FALSE	0	A7KQH1	111840	0.41338854
187	3.11959135	7.1764E-4	0.32055481	0.0	3	6	FALSE	A0A059DEG9	337.0	3	0	Eucalyptus grandis (Flooded gum)	0	Uncharacterized protein	0.69720124	FALSE	0	A0A059DEG9	2099912	0.47863248
249	3.8828125	7.945E-5	0.25754527	0.0	3	6	FALSE	A0A059CLL1	26.66666667	3	0	Eucalyptus grandis (Flooded gum)	0	Uncharacterized protein	0.58816964	FALSE	0	A0A059CLL1	94148	0.37198068
297	3.3203125	0.001394	0.30117647	0.0	3	5	FALSE	A0A059D8Z5	189.66666667	3	0	Eucalyptus grandis (Flooded gum)	0	Uncharacterized protein	0.66852679	FALSE	0	A0A059D8Z5	341468	0.35732323
302	3.29627404	0.0010952	0.30337284	0.0	3	5	FALSE	A0A059CP08	200.33333333	3	0	Eucalyptus grandis (Flooded gum)	0	EPL1 domain-containing protein	0.67196085	FALSE	0	A0A059CP08	197946	0.36374696
315	3.36838942	4.3858E-4	0.29687779	0.0	3	6	FALSE	A0A059CUK5	180.0	3	0	Eucalyptus grandis (Flooded gum)	0	Uncharacterized protein	0.66165865	FALSE	0	A0A059CUK5	162160	0.36234818
325	3.67367788	3.2679E-4	0.27220677	0.0	3	6	FALSE	A0A059D2D4	110.0	3	0	Eucalyptus grandis (Flooded gum)	0	CN hydrolase domain-containing protein	0.61804602	FALSE	0	A0A059D2D4	1534882	0.437751
336	3.11959135	7.1764E-4	0.32055481	0.0	3	6	FALSE	A0A059CG61	337.0	3	0	Eucalyptus grandis (Flooded gum)	0	AA_permease_C domain-containing protein	0.69720124	FALSE	0	A0A059CG61	2099912	0.47863248
338	3.3046875	0.00129542	0.30260047	0.0	3	6	FALSE	A0A059CVY3	212.66666667	3	0	Eucalyptus grandis (Flooded gum)	0	PGG domain-containing protein (Fragment)	0.67075893	FALSE	0	A0A059CVY3	5133818	0.38554948
348	3.51862981	2.4164E-4	0.28420154	0.0	3	6	FALSE	A0A059D9D9	133.33333333	3	0	Eucalyptus grandis (Flooded gum)	0	CULLIN_2 domain-containing protein	0.64019574	FALSE	0	A0A059D9D9	461662	0.35008818
357	3.50060096	3.5578E-4	0.28566524	0.0	3	6	FALSE	A0A059CU24	160.33333333	3	0	Eucalyptus grandis (Flooded gum)	0	ATP-dependent DNA helicase (EC 3.6.4.12)	0.64277129	FALSE	0	A0A059CU24	72320	0.41278066
360	3.72536058	8.863E-5	0.26843039	0.0	3	6	FALSE	A0A059CKT4	83.0	3	0	Eucalyptus grandis (Flooded gum)	0	Uncharacterized protein (Fragment)	0.61066277	FALSE	0	A0A059CKT4	14376	0.41414141
368	4.04627404	1.6032E-4	0.24714095	0.0	3	6	FALSE	A0A059CJM7	94.0	3	0	Eucalyptus grandis (Flooded gum)	0	Uncharacterized protein	0.56481799	FALSE	0	A0A059CJM7	38870	0.44075829
380	3.63040865	0.00159213	0.27545108	0.0	3	6	FALSE	A0A059DAZ0	99.66666667	3	0	Eucalyptus grandis (Flooded gum)	0	Glycosyltransferase (EC 2.4.1.-)	0.62422734	FALSE	0	A0A059DAZ0	194670	0.33906071
388	3.87560096	6.8388E-4	0.2580245	0.0	3	6	FALSE	A0A059CG75	28.33333333	3	0	Eucalyptus grandis (Flooded gum)	0	RING-type domain-containing protein	0.58919986	FALSE	0	A0A059CG75	127962	0.36936937
389	3.64002404	6.879E-5	0.27472346	0.0	3	5	FALSE	A0A059CLY6	111.66666667	3	0	Eucalyptus grandis (Flooded gum)	0	Protein kinase domain-containing protein (Fragment)	0.62285371	FALSE	0	A0A059CLY6	16094	0.41293532
398	3.28786058	0.0011273	0.30414915	0.0	3	5	FALSE	A0A059D5B8	201.66666667	3	0	Eucalyptus grandis (Flooded gum)	0	Epimerase domain-containing protein	0.67316277	FALSE	0	A0A059D5B8	341920	0.3622142
404	3.14242788	9.1644E-4	0.31822528	0.0	3	6	FALSE	A0A059CHL9	280.66666667	3	0	Eucalyptus grandis (Flooded gum)	0	AAI domain-containing protein (Fragment)	0.69393887	FALSE	0	A0A059CHL9	1605476	0.40946803
408	3.11959135	7.1764E-4	0.32055481	0.0	3	6	FALSE	A0A059CQU6	337.0	3	0	Eucalyptus grandis (Flooded gum)	0	Uncharacterized protein	0.69720124	FALSE	0	A0A059CQU6	2099912	0.47863248
420	3.01862981	0.00171366	0.33127613	0.0	3	5	FALSE	A0A059D6F4	313.0	3	0	Eucalyptus grandis (Flooded gum)	0	DYW_deaminase domain-containing protein	0.71162431	FALSE	0	A0A059D6F4	410906	0.40051348
422	3.73978365	4.502E-5	0.26739515	0.0	3	6	FALSE	A0A059D130	77.66666667	3	0	Eucalyptus grandis (Flooded gum)	0	Mitogen-activated protein kinase (EC 2.7.11.24)	0.60860234	FALSE	0	A0A059D130	16358	0.40780142
423	3.71814904	2.1609E-4	0.26895103	0.0	3	5	FALSE	A0A059CKH7	78.66666667	3	0	Eucalyptus grandis (Flooded gum)	0	HP domain-containing protein	0.61169299	FALSE	0	A0A059CKH7	195196	0.38640133
430	3.04867788	0.00180709	0.32801104	0.0	3	6	FALSE	A0A059DAL4	309.0	3	0	Eucalyptus grandis (Flooded gum)	0	PMEI domain-containing protein	0.70733173	FALSE	0	A0A059DAL4	4545204	0.40526316
431	2.91045673	0.00658468	0.34358868	0.0	3	6	FALSE	A0A059DAJ3	314.0	3	0	Eucalyptus grandis (Flooded gum)	0	Glyco_transf_20 domain-containing protein	0.72707761	FALSE	0	A0A059DAJ3	3859706	0.35853379
454	3.11959135	7.1764E-4	0.32055481	0.0	3	6	FALSE	A0A059D7F7	337.0	3	0	Eucalyptus grandis (Flooded gum)	0	Protein DETOXIFICATION (Multidrug and toxic compound extrusion protein)	0.69720124	FALSE	0	A0A059D7F7	2099912	0.47863248
456	3.11959135	7.1764E-4	0.32055481	0.0	3	6	FALSE	A0A059DAI6	337.0	3	0	Eucalyptus grandis (Flooded gum)	0	Uncharacterized protein	0.69720124	FALSE	0	A0A059DAI6	2099912	0.47863248
459	3.65685096	5.91E-5	0.27345933	0.0	3	6	FALSE	A0A059CJH4	118.33333333	3	0	Eucalyptus grandis (Flooded gum)	0	Uncharacterized protein	0.62044986	FALSE	0	A0A059CJH4	18260	0.4345679
465	3.11959135	7.1764E-4	0.32055481	0.0	3	6	FALSE	A0A059CRW5	337.0	3	0	Eucalyptus grandis (Flooded gum)	0	Plasma membrane ATPase (EC 7.1.2.1)	0.69720124	FALSE	0	A0A059CRW5	2099912	0.47863248
470	3.17247596	5.0754E-4	0.31521121	0.0	3	6	FALSE	A0A059D114	263.33333333	3	0	Eucalyptus grandis (Flooded gum)	0	SWIM-type domain-containing protein	0.68964629	FALSE	0	A0A059D114	379154	0.3992897
472	3.11959135	7.1764E-4	0.32055481	0.0	3	6	FALSE	A0A059CH73	337.0	3	0	Eucalyptus grandis (Flooded gum)	0	Uncharacterized protein	0.69720124	FALSE	0	A0A059CH73	2099912	0.47863248
475	3.32752404	7.9491E-4	0.30052375	0.0	3	6	FALSE	A0A059CQ75	206.33333333	3	0	Eucalyptus grandis (Flooded gum)	0	Uncharacterized protein	0.66749657	FALSE	0	A0A059CQ75	682896	0.38888889
494	3.11959135	7.1764E-4	0.32055481	0.0	3	6	FALSE	A0A059CKC2	337.0	3	0	Eucalyptus grandis (Flooded gum)	0	Plasma membrane ATPase (EC 7.1.2.1)	0.69720124	FALSE	0	A0A059CKC2	2099912	0.47863248
504	3.01862981	0.00171366	0.33127613	0.0	3	5	FALSE	A0A059CV81	313.0	3	0	Eucalyptus grandis (Flooded gum)	0	HSF_DOMAIN domain-containing protein	0.71162431	FALSE	0	A0A059CV81	410906	0.40051348
506	3.70612981	2.966E-4	0.26982325	0.0	3	5	FALSE	A0A059CUE0	79.66666667	3	0	Eucalyptus grandis (Flooded gum)	0	NB-ARC domain-containing protein	0.61341003	FALSE	0	A0A059CUE0	48960	0.37460317
512	3.11959135	7.1764E-4	0.32055481	0.0	3	6	FALSE	A0A059D8K5	337.0	3	0	Eucalyptus grandis (Flooded gum)	0	Uncharacterized protein	0.69720124	FALSE	0	A0A059D8K5	2099912	0.47863248
519	3.11959135	7.1764E-4	0.32055481	0.0	3	6	FALSE	A0A059CTG2	337.0	3	0	Eucalyptus grandis (Flooded gum)	0	Uncharacterized protein	0.69720124	FALSE	0	A0A059CTG2	2099912	0.47863248
520	3.16887019	6.5457E-4	0.31556988	0.0	3	6	FALSE	A0A059D6D4	263.0	3	0	Eucalyptus grandis (Flooded gum)	0	Uncharacterized protein	0.6901614	FALSE	0	A0A059D6D4	464332	0.3969697
525	3.67367788	3.2679E-4	0.27220677	0.0	3	6	FALSE	A0A059CP44	110.0	3	0	Eucalyptus grandis (Flooded gum)	0	Uncharacterized protein	0.61804602	FALSE	0	A0A059CP44	1534882	0.437751
526	3.11959135	7.1764E-4	0.32055481	0.0	3	6	FALSE	A0A059D7W1	337.0	3	0	Eucalyptus grandis (Flooded gum)	0	MFS domain-containing protein	0.69720124	FALSE	0	A0A059D7W1	2099912	0.47863248
530	3.11959135	7.1764E-4	0.32055481	0.0	3	6	FALSE	A0A059CH36	337.0	3	0	Eucalyptus grandis (Flooded gum)	0	Potassium transporter	0.69720124	FALSE	0	A0A059CH36	2099912	0.47863248
531	3.6640625	5.889E-5	0.27292111	0.0	3	6	FALSE	A0A059CWQ6	111.0	3	0	Eucalyptus grandis (Flooded gum)	0	Uncharacterized protein	0.61941964	FALSE	0	A0A059CWQ6	23146	0.41509434
532	3.11959135	7.1764E-4	0.32055481	0.0	3	6	FALSE	A0A059CQ87	337.0	3	0	Eucalyptus grandis (Flooded gum)	0	Glutamate receptor	0.69720124	FALSE	0	A0A059CQ87	2099912	0.47863248
533	3.11959135	7.1764E-4	0.32055481	0.0	3	6	FALSE	A0A059CTW8	337.0	3	0	Eucalyptus grandis (Flooded gum)	0	Uncharacterized protein	0.69720124	FALSE	0	A0A059CTW8	2099912	0.47863248
541	3.11959135	7.1764E-4	0.32055481	0.0	3	6	FALSE	A0A059CW68	337.0	3	0	Eucalyptus grandis (Flooded gum)	0	Uncharacterized protein	0.69720124	FALSE	0	A0A059CW68	2099912	0.47863248
547	3.11959135	7.1764E-4	0.32055481	0.0	3	6	FALSE	A0A059D372	337.0	3	0	Eucalyptus grandis (Flooded gum)	0	MFS domain-containing protein	0.69720124	FALSE	0	A0A059D372	2099912	0.47863248
618	3.18088942	0.00255778	0.31437748	0.0	3	5	FALSE	A0A059BUL2	223.33333333	3	0	Eucalyptus grandis (Flooded gum)	0	Uncharacterized protein	0.68844437	FALSE	0	A0A059BUL2	345444	0.3452381
621	3.49939904	4.4924E-4	0.28576335	0.0	3	6	FALSE	A0A059C7F9	149.0	3	0	Eucalyptus grandis (Flooded gum)	0	T-complex protein 1 subunit gamma	0.64294299	FALSE	0	A0A059C7F9	76982	0.38242894
693	3.11959135	7.1764E-4	0.32055481	0.0	3	6	FALSE	A0A059BLC1	337.0	3	0	Eucalyptus grandis (Flooded gum)	0	Uncharacterized protein	0.69720124	FALSE	0	A0A059BLC1	2099912	0.47863248
696	3.50060096	3.5578E-4	0.28566524	0.0	3	6	FALSE	A0A059BVR4	160.33333333	3	0	Eucalyptus grandis (Flooded gum)	0	Receptor-like serine/threonine-protein kinase (EC 2.7.11.1)	0.64277129	FALSE	0	A0A059BVR4	72320	0.41278066
702	3.74819712	1.9751E-4	0.26679493	0.0	3	6	FALSE	A0A059BMT9	79.66666667	3	0	Eucalyptus grandis (Flooded gum)	0	Uncharacterized protein	0.60740041	FALSE	0	A0A059BMT9	347816	0.43223443
714	3.50420673	3.6327E-4	0.28537129	0.0	3	6	FALSE	A0A059CDP3	164.33333333	3	0	Eucalyptus grandis (Flooded gum)	0	Protein kinase domain-containing protein	0.64225618	FALSE	0	A0A059CDP3	79218	0.42645779
767	3.39603365	8.291E-4	0.29446116	0.0	3	5	FALSE	A0A059BUB7	161.33333333	3	0	Eucalyptus grandis (Flooded gum)	0	Lipase_GDSL domain-containing protein	0.65770948	FALSE	0	A0A059BUB7	266172	0.34406295
774	3.11959135	7.1764E-4	0.32055481	0.0	3	6	FALSE	A0A059C1B9	337.0	3	0	Eucalyptus grandis (Flooded gum)	0	Uncharacterized protein	0.69720124	FALSE	0	A0A059C1B9	2099912	0.47863248
789	3.01862981	0.00171366	0.33127613	0.0	3	5	FALSE	A0A059BV48	313.0	3	0	Eucalyptus grandis (Flooded gum)	0	Uncharacterized protein	0.71162431	FALSE	0	A0A059BV48	410906	0.40051348
823	3.62560096	1.7005E-4	0.27581634	0.0	3	5	FALSE	A0A059C9U5	100.66666667	3	0	Eucalyptus grandis (Flooded gum)	0	Uncharacterized protein	0.62491415	FALSE	0	A0A059C9U5	34048	0.35851319
842	3.60757212	2.9193E-4	0.27719474	0.0	3	6	FALSE	A0A059C7K0	120.66666667	3	0	Eucalyptus grandis (Flooded gum)	0	MADS-box domain-containing protein (Fragment)	0.6274897	FALSE	0	A0A059C7K0	45828	0.39234973
843	3.60757212	2.9193E-4	0.27719474	0.0	3	6	FALSE	A0A059C6S2	120.66666667	3	0	Eucalyptus grandis (Flooded gum)	0	MADS-box domain-containing protein (Fragment)	0.6274897	FALSE	0	A0A059C6S2	45828	0.39234973
847	4.06911058	1.2663E-4	0.24575395	0.0	3	6	FALSE	A0A059BWB0	76.0	3	0	Eucalyptus grandis (Flooded gum)	0	RING-type domain-containing protein	0.56155563	FALSE	0	A0A059BWB0	28170	0.43352601
848	3.17247596	5.0754E-4	0.31521121	0.0	3	6	FALSE	A0A059C6B1	263.33333333	3	0	Eucalyptus grandis (Flooded gum)	0	Uncharacterized protein	0.68964629	FALSE	0	A0A059C6B1	379154	0.3992897
854	3.60757212	7.2687E-4	0.27719474	0.0	3	5	FALSE	A0A059C9W8	105.33333333	3	0	Eucalyptus grandis (Flooded gum)	0	Uncharacterized protein (Fragment)	0.6274897	FALSE	0	A0A059C9W8	461924	0.35853379
859	3.63401442	5.257E-5	0.27517777	0.0	3	5	FALSE	A0A059BIT2	116.66666667	3	0	Eucalyptus grandis (Flooded gum)	0	Delta-1-pyrroline-5-carboxylate synthase [Includes: Glutamate 5-kinase (GK) (EC 2.7.2.11) (Gamma-glutamyl kinase); Gamma-glutamyl phosphate reductase (GPR) (EC 1.2.1.41) (Glutamate-5-semialdehyde dehydrogenase) (Glutamyl-gamma-semialdehyde dehydrogenase)]	0.62371223	FALSE	0	A0A059BIT2	21356	0.42368742
866	3.29627404	9.6856E-4	0.30337284	0.0	3	6	FALSE	A0A059C385	209.66666667	3	0	Eucalyptus grandis (Flooded gum)	0	Uncharacterized protein	0.67196085	FALSE	0	A0A059C385	665386	0.37665463
879	3.47776442	6.9711E-4	0.28754104	0.0	3	6	FALSE	A0A059BLH8	150.33333333	3	0	Eucalyptus grandis (Flooded gum)	0	Uncharacterized protein	0.64603365	FALSE	0	A0A059BLH8	1609066	0.36158192
882	3.42007212	7.04E-5	0.2923915	0.0	3	6	FALSE	A0A059C4Q6	226.0	3	0	Eucalyptus grandis (Flooded gum)	0	ATP-synt_DE_N domain-containing protein	0.65427541	FALSE	0	A0A059C4Q6	149992	0.49126638
889	3.63401442	5.257E-5	0.27517777	0.0	3	5	FALSE	A0A059BN16	116.66666667	3	0	Eucalyptus grandis (Flooded gum)	0	Receptor-like serine/threonine-protein kinase (EC 2.7.11.1)	0.62371223	FALSE	0	A0A059BN16	21356	0.42368742
890	3.42007212	7.04E-5	0.2923915	0.0	3	6	FALSE	A0A059BPY1	226.0	3	0	Eucalyptus grandis (Flooded gum)	0	Uncharacterized protein	0.65427541	FALSE	0	A0A059BPY1	149992	0.49126638
894	3.04867788	0.00180709	0.32801104	0.0	3	6	FALSE	A0A059BYT7	309.0	3	0	Eucalyptus grandis (Flooded gum)	0	Uncharacterized protein	0.70733173	FALSE	0	A0A059BYT7	4545204	0.40526316
903	3.11959135	7.1764E-4	0.32055481	0.0	3	6	FALSE	A0A059CBW1	337.0	3	0	Eucalyptus grandis (Flooded gum)	0	Potassium transporter	0.69720124	FALSE	0	A0A059CBW1	2099912	0.47863248
916	3.11959135	7.1764E-4	0.32055481	0.0	3	6	FALSE	A0A059BLY1	337.0	3	0	Eucalyptus grandis (Flooded gum)	0	MFS domain-containing protein (Fragment)	0.69720124	FALSE	0	A0A059BLY1	2099912	0.47863248
929	3.41526442	8.675E-5	0.2928031	0.0	3	6	FALSE	A0A059C7L9	225.0	3	0	Eucalyptus grandis (Flooded gum)	0	Uncharacterized protein (Fragment)	0.65496223	FALSE	0	A0A059C7L9	159874	0.48695652
933	3.11959135	7.1764E-4	0.32055481	0.0	3	6	FALSE	A0A059CBC6	337.0	3	0	Eucalyptus grandis (Flooded gum)	0	Potassium transporter	0.69720124	FALSE	0	A0A059CBC6	2099912	0.47863248
934	3.43449519	6.906E-5	0.2911636	0.0	3	6	FALSE	A0A059BQL2	228.66666667	3	0	Eucalyptus grandis (Flooded gum)	0	Uncharacterized protein	0.65221497	FALSE	0	A0A059BQL2	185190	0.49600581
936	3.11959135	7.1764E-4	0.32055481	0.0	3	6	FALSE	A0A059BZD7	337.0	3	0	Eucalyptus grandis (Flooded gum)	0	Protein DETOXIFICATION (Multidrug and toxic compound extrusion protein)	0.69720124	FALSE	0	A0A059BZD7	2099912	0.47863248
937	3.42007212	7.04E-5	0.2923915	0.0	3	6	FALSE	A0A059CD56	226.0	3	0	Eucalyptus grandis (Flooded gum)	0	Uncharacterized protein	0.65427541	FALSE	0	A0A059CD56	149992	0.49126638
999	3.39903846	5.696E-5	0.29420085	0.0	3	6	FALSE	R1GHV2	10.66666667	3	0	Botryosphaeria parva (strain UCR-NP2) (Grapevine canker fungus) (Neofusicoccum parvum)	0	Putative fungal cellulose binding domain protein	0.65728022	FALSE	0	R1GHV2	7042	0.37179487
1044	3.14242788	9.1644E-4	0.31822528	0.0	3	6	FALSE	A0A059B8B0	280.66666667	3	0	Eucalyptus grandis (Flooded gum)	0	Uncharacterized protein	0.69393887	FALSE	0	A0A059B8B0	1605476	0.40946803
1055	4.47475962	1.08E-6	0.22347569	0.0	3	7	FALSE	R1G1U2	2.0	3	0	Botryosphaeria parva (strain UCR-NP2) (Grapevine canker fungus) (Neofusicoccum parvum)	0	Putative ethanolamine utilization protein	0.50360577	FALSE	0	R1G1U2	6	1.0
1107	3.91887019	2.526E-5	0.25517559	0.0	3	6	FALSE	A0A059ASW0	32.33333333	3	0	Eucalyptus grandis (Flooded gum)	0	NAC domain-containing protein	0.58301854	FALSE	0	A0A059ASW0	8162	0.42342342
1109	4.04627404	1.6032E-4	0.24714095	0.0	3	6	FALSE	A0A059ANF6	94.0	3	0	Eucalyptus grandis (Flooded gum)	0	Uncharacterized protein	0.56481799	FALSE	0	A0A059ANF6	38870	0.44075829
1124	3.14963942	0.00330991	0.31749666	0.0	3	5	FALSE	A0A059BI79	237.0	3	0	Eucalyptus grandis (Flooded gum)	0	NTP_transferase domain-containing protein	0.69290865	FALSE	0	A0A059BI79	524928	0.35223881
1140	3.32752404	7.9491E-4	0.30052375	0.0	3	6	FALSE	A0A059BDS6	206.33333333	3	0	Eucalyptus grandis (Flooded gum)	0	G protein gamma domain-containing protein	0.66749657	FALSE	0	A0A059BDS6	682896	0.38888889
1153	3.33353365	6.0928E-4	0.29998197	0.0	3	6	FALSE	A0A059AZ72	194.0	3	0	Eucalyptus grandis (Flooded gum)	0	Uncharacterized protein	0.66663805	FALSE	0	A0A059AZ72	618700	0.36902486
1165	3.10516827	9.121E-4	0.32204374	0.0	3	6	FALSE	A0A059B290	296.66666667	3	0	Eucalyptus grandis (Flooded gum)	0	Glycosyltransferase (EC 2.4.1.-)	0.69926168	FALSE	0	A0A059B290	281128	0.41409897
1167	3.04867788	0.00180709	0.32801104	0.0	3	6	FALSE	A0A059B5J6	309.0	3	0	Eucalyptus grandis (Flooded gum)	0	Response regulatory domain-containing protein	0.70733173	FALSE	0	A0A059B5J6	4545204	0.40526316
1176	3.17247596	5.0754E-4	0.31521121	0.0	3	6	FALSE	A0A059BGY8	263.33333333	3	0	Eucalyptus grandis (Flooded gum)	0	Nodulin-like domain-containing protein	0.68964629	FALSE	0	A0A059BGY8	379154	0.3992897
1177	3.04867788	0.00180709	0.32801104	0.0	3	6	FALSE	A0A059BDQ8	309.0	3	0	Eucalyptus grandis (Flooded gum)	0	Uncharacterized protein	0.70733173	FALSE	0	A0A059BDQ8	4545204	0.40526316
1182	3.4453125	5.4766E-4	0.29024943	0.0	3	6	FALSE	A0A059ATQ5	165.0	3	0	Eucalyptus grandis (Flooded gum)	0	Uncharacterized protein	0.65066964	FALSE	0	A0A059ATQ5	2406920	0.37357631
1189	3.65685096	1.181E-4	0.27345933	0.0	3	6	FALSE	A0A059B2N6	97.0	3	0	Eucalyptus grandis (Flooded gum)	0	FAD-binding PCMH-type domain-containing protein (Fragment)	0.62044986	FALSE	0	A0A059B2N6	16318	0.35424354
1190	3.16887019	6.5457E-4	0.31556988	0.0	3	6	FALSE	A0A059AR70	263.0	3	0	Eucalyptus grandis (Flooded gum)	0	Uncharacterized protein	0.6901614	FALSE	0	A0A059AR70	464332	0.3969697
1210	3.90564904	1.2928E-4	0.25603939	0.0	3	6	FALSE	A0A059AZ69	20.66666667	3	0	Eucalyptus grandis (Flooded gum)	0	Gnk2-homologous domain-containing protein	0.58490728	FALSE	0	A0A059AZ69	80482	0.35757576
1213	3.98617788	1.481E-5	0.25086688	0.0	3	6	FALSE	A0A059AQN3	9.0	3	0	Eucalyptus grandis (Flooded gum)	0	Uncharacterized protein	0.57340316	FALSE	0	A0A059AQN3	10190	0.36363636
1229	3.11959135	7.1764E-4	0.32055481	0.0	3	6	FALSE	A0A059B3M5	337.0	3	0	Eucalyptus grandis (Flooded gum)	0	Uncharacterized protein	0.69720124	FALSE	0	A0A059B3M5	2099912	0.47863248
1235	3.11959135	7.1764E-4	0.32055481	0.0	3	6	FALSE	A0A059B2K4	337.0	3	0	Eucalyptus grandis (Flooded gum)	0	Uncharacterized protein	0.69720124	FALSE	0	A0A059B2K4	2099912	0.47863248
1236	3.11959135	7.1764E-4	0.32055481	0.0	3	6	FALSE	A0A059B5W5	337.0	3	0	Eucalyptus grandis (Flooded gum)	0	Cation_ATPase_N domain-containing protein (Fragment)	0.69720124	FALSE	0	A0A059B5W5	2099912	0.47863248
1238	3.18329327	0.00395723	0.31414008	0.0	3	6	FALSE	A0A059B7Z8	239.66666667	3	0	Eucalyptus grandis (Flooded gum)	0	Uncharacterized protein (Fragment)	0.68810096	FALSE	0	A0A059B7Z8	419408	0.35943775
1250	3.12680288	0.00435661	0.31981549	0.0	3	5	FALSE	A0A059B6U6	244.33333333	3	0	Eucalyptus grandis (Flooded gum)	0	RING-type domain-containing protein	0.69617102	FALSE	0	A0A059B6U6	714036	0.35316884
1264	3.11959135	7.1764E-4	0.32055481	0.0	3	6	FALSE	A0A059BI27	337.0	3	0	Eucalyptus grandis (Flooded gum)	0	Potassium transporter	0.69720124	FALSE	0	A0A059BI27	2099912	0.47863248
1275	3.11959135	7.1764E-4	0.32055481	0.0	3	6	FALSE	A0A059AZT0	337.0	3	0	Eucalyptus grandis (Flooded gum)	0	Piezo_RRas_bdg domain-containing protein	0.69720124	FALSE	0	A0A059AZT0	2099912	0.47863248
1285	3.11959135	7.1764E-4	0.32055481	0.0	3	6	FALSE	A0A059AUT3	337.0	3	0	Eucalyptus grandis (Flooded gum)	0	MFS domain-containing protein	0.69720124	FALSE	0	A0A059AUT3	2099912	0.47863248
1287	3.11959135	7.1764E-4	0.32055481	0.0	3	6	FALSE	A0A059BGA7	337.0	3	0	Eucalyptus grandis (Flooded gum)	0	Phospholipid-transporting ATPase (EC 7.6.2.1)	0.69720124	FALSE	0	A0A059BGA7	2099912	0.47863248
1291	3.11959135	7.1764E-4	0.32055481	0.0	3	6	FALSE	A0A059AXU6	337.0	3	0	Eucalyptus grandis (Flooded gum)	0	Uncharacterized protein	0.69720124	FALSE	0	A0A059AXU6	2099912	0.47863248
1292	3.14242788	9.1644E-4	0.31822528	0.0	3	6	FALSE	A0A059AT52	280.66666667	3	0	Eucalyptus grandis (Flooded gum)	0	Uncharacterized protein	0.69393887	FALSE	0	A0A059AT52	1605476	0.40946803
1295	3.11959135	7.1764E-4	0.32055481	0.0	3	6	FALSE	A0A059AU00	337.0	3	0	Eucalyptus grandis (Flooded gum)	0	Uncharacterized protein	0.69720124	FALSE	0	A0A059AU00	2099912	0.47863248
1299	3.11959135	7.1764E-4	0.32055481	0.0	3	6	FALSE	A0A059AVG7	337.0	3	0	Eucalyptus grandis (Flooded gum)	0	Calcium-transporting ATPase (EC 7.2.2.10)	0.69720124	FALSE	0	A0A059AVG7	2099912	0.47863248
1301	3.11959135	7.1764E-4	0.32055481	0.0	3	6	FALSE	A0A059B5K1	337.0	3	0	Eucalyptus grandis (Flooded gum)	0	Ammonium transporter	0.69720124	FALSE	0	A0A059B5K1	2099912	0.47863248
1353	3.16766827	0.00400196	0.31568962	0.0	3	6	FALSE	A0A059A5E2	230.33333333	3	0	Eucalyptus grandis (Flooded gum)	0	T-complex protein 1 subunit delta	0.6903331	FALSE	0	A0A059A5E2	499652	0.34382809
1371	3.74338942	1.0039E-4	0.26713758	0.0	3	6	FALSE	A0A058ZQS2	67.0	3	0	Eucalyptus grandis (Flooded gum)	0	Uncharacterized protein	0.60808723	FALSE	0	A0A058ZQS2	37446	0.35869565
1436	3.40564904	9.1915E-4	0.29362979	0.0	3	5	FALSE	A0A059AJB9	159.66666667	3	0	Eucalyptus grandis (Flooded gum)	0	Histone H2A	0.65633585	FALSE	0	A0A059AJB9	251978	0.34643377
1459	3.60036058	3.3913E-4	0.27774996	0.0	3	5	FALSE	A0A058ZS55	112.66666667	3	0	Eucalyptus grandis (Flooded gum)	0	Uncharacterized protein (Fragment)	0.62851992	FALSE	0	A0A058ZS55	75574	0.37346711
1466	3.36838942	0.0011164	0.29687779	0.0	3	6	FALSE	A0A059AIE9	193.33333333	3	0	Eucalyptus grandis (Flooded gum)	0	Uncharacterized protein (Fragment)	0.66165865	FALSE	0	A0A059AIE9	5033108	0.38543754
1490	3.74579327	7.543E-5	0.26696615	0.0	3	6	FALSE	A0A059AC59	72.33333333	3	0	Eucalyptus grandis (Flooded gum)	0	Lipoxygenase (EC 1.13.11.-) (Fragment)	0.60774382	FALSE	0	A0A059AC59	35356	0.39194139
1511	3.70612981	2.966E-4	0.26982325	0.0	3	5	FALSE	A0A059A9D6	79.66666667	3	0	Eucalyptus grandis (Flooded gum)	0	Uncharacterized protein	0.61341003	FALSE	0	A0A059A9D6	48960	0.37460317
1513	3.04867788	0.00180709	0.32801104	0.0	3	6	FALSE	A0A059A379	309.0	3	0	Eucalyptus grandis (Flooded gum)	0	ML domain-containing protein	0.70733173	FALSE	0	A0A059A379	4545204	0.40526316
1537	3.59314904	8.5176E-4	0.27830741	0.0	3	6	FALSE	A0A058ZY05	113.66666667	3	0	Eucalyptus grandis (Flooded gum)	0	Protein kinase domain-containing protein (Fragment)	0.62955014	FALSE	0	A0A058ZY05	66682	0.35654008
1562	3.36838942	0.0011164	0.29687779	0.0	3	6	FALSE	A0A059A1P7	193.33333333	3	0	Eucalyptus grandis (Flooded gum)	0	Uncharacterized protein (Fragment)	0.66165865	FALSE	0	A0A059A1P7	5033108	0.38543754
1567	4.04627404	1.6032E-4	0.24714095	0.0	3	6	FALSE	A0A059AG98	94.0	3	0	Eucalyptus grandis (Flooded gum)	0	CX9C domain-containing protein	0.56481799	FALSE	0	A0A059AG98	38870	0.44075829
1572	3.74098558	1.7984E-4	0.26730924	0.0	3	5	FALSE	A0A059AIH1	68.33333333	3	0	Eucalyptus grandis (Flooded gum)	0	Protein kinase domain-containing protein	0.60843063	FALSE	0	A0A059AIH1	61804	0.36794171
1575	3.13762019	8.2045E-4	0.31871289	0.0	3	6	FALSE	A0A059ABB8	277.33333333	3	0	Eucalyptus grandis (Flooded gum)	0	Uncharacterized protein (Fragment)	0.69462569	FALSE	0	A0A059ABB8	1467520	0.40281827
1584	3.89723558	1.518E-5	0.25659214	0.0	3	6	FALSE	A0A059AD27	33.0	3	0	Eucalyptus grandis (Flooded gum)	0	AAA domain-containing protein	0.5861092	FALSE	0	A0A059AD27	5276	0.46376812
1595	3.87319712	5.366E-5	0.25818464	0.0	3	6	FALSE	A0A059A4D0	30.66666667	3	0	Eucalyptus grandis (Flooded gum)	0	Peptidylprolyl isomerase (EC 5.2.1.8)	0.58954327	FALSE	0	A0A059A4D0	40808	0.38528139
1602	3.50420673	3.6327E-4	0.28537129	0.0	3	6	FALSE	A0A059AKY9	164.33333333	3	0	Eucalyptus grandis (Flooded gum)	0	Uncharacterized protein	0.64225618	FALSE	0	A0A059AKY9	79218	0.42645779
1610	3.11959135	7.1764E-4	0.32055481	0.0	3	6	FALSE	A0A059AGA6	337.0	3	0	Eucalyptus grandis (Flooded gum)	0	Uncharacterized protein	0.69720124	FALSE	0	A0A059AGA6	2099912	0.47863248
1615	3.11959135	7.1764E-4	0.32055481	0.0	3	6	FALSE	A0A058ZQV4	337.0	3	0	Eucalyptus grandis (Flooded gum)	0	ANF_receptor domain-containing protein (Fragment)	0.69720124	FALSE	0	A0A058ZQV4	2099912	0.47863248
1617	3.14242788	9.1644E-4	0.31822528	0.0	3	6	FALSE	A0A059A8C0	280.66666667	3	0	Eucalyptus grandis (Flooded gum)	0	Uncharacterized protein	0.69393887	FALSE	0	A0A059A8C0	1605476	0.40946803
1622	3.13762019	8.2045E-4	0.31871289	0.0	3	6	FALSE	A0A059A5R1	277.33333333	3	0	Eucalyptus grandis (Flooded gum)	0	Uncharacterized protein (Fragment)	0.69462569	FALSE	0	A0A059A5R1	1467520	0.40281827
1624	3.11959135	7.1764E-4	0.32055481	0.0	3	6	FALSE	A0A059A0K9	337.0	3	0	Eucalyptus grandis (Flooded gum)	0	Uncharacterized protein	0.69720124	FALSE	0	A0A059A0K9	2099912	0.47863248
1627	3.11959135	7.1764E-4	0.32055481	0.0	3	6	FALSE	A0A059AJY8	337.0	3	0	Eucalyptus grandis (Flooded gum)	0	Ammonium transporter	0.69720124	FALSE	0	A0A059AJY8	2099912	0.47863248
1637	3.64603365	6.5E-5	0.27427064	0.0	3	6	FALSE	A0A059A4T3	128.0	3	0	Eucalyptus grandis (Flooded gum)	0	ABC transporter domain-containing protein	0.62199519	FALSE	0	A0A059A4T3	15030	0.45357143
1640	3.11959135	7.1764E-4	0.32055481	0.0	3	6	FALSE	A0A059A6Q9	337.0	3	0	Eucalyptus grandis (Flooded gum)	0	Uncharacterized protein (Fragment)	0.69720124	FALSE	0	A0A059A6Q9	2099912	0.47863248
1643	3.11959135	7.1764E-4	0.32055481	0.0	3	6	FALSE	A0A059A9C1	337.0	3	0	Eucalyptus grandis (Flooded gum)	0	Uncharacterized protein	0.69720124	FALSE	0	A0A059A9C1	2099912	0.47863248
1661	3.11959135	7.1764E-4	0.32055481	0.0	3	6	FALSE	A0A058ZZB8	337.0	3	0	Eucalyptus grandis (Flooded gum)	0	Uncharacterized protein	0.69720124	FALSE	0	A0A058ZZB8	2099912	0.47863248
1672	3.11959135	7.1764E-4	0.32055481	0.0	3	6	FALSE	A0A058ZSM8	337.0	3	0	Eucalyptus grandis (Flooded gum)	0	Uncharacterized protein	0.69720124	FALSE	0	A0A058ZSM8	2099912	0.47863248
1681	3.11959135	7.1764E-4	0.32055481	0.0	3	6	FALSE	A0A058ZTY2	337.0	3	0	Eucalyptus grandis (Flooded gum)	0	Uncharacterized protein	0.69720124	FALSE	0	A0A058ZTY2	2099912	0.47863248
1689	3.34435096	0.0012269	0.29901168	0.0	3	6	FALSE	A0A059A4H9	196.66666667	3	0	Eucalyptus grandis (Flooded gum)	0	Uncharacterized protein (Fragment)	0.66509272	FALSE	0	A0A059A4H9	5200798	0.37700706
1692	3.11959135	7.1764E-4	0.32055481	0.0	3	6	FALSE	A0A059A7Q4	337.0	3	0	Eucalyptus grandis (Flooded gum)	0	Uncharacterized protein	0.69720124	FALSE	0	A0A059A7Q4	2099912	0.47863248
1703	3.11959135	7.1764E-4	0.32055481	0.0	3	6	FALSE	A0A058ZY70	337.0	3	0	Eucalyptus grandis (Flooded gum)	0	Uncharacterized protein	0.69720124	FALSE	0	A0A058ZY70	2099912	0.47863248
1705	3.17608173	9.6708E-4	0.31485336	0.0	3	6	FALSE	A0A059A2W8	258.33333333	3	0	Eucalyptus grandis (Flooded gum)	0	Uncharacterized protein	0.68913118	FALSE	0	A0A059A2W8	327772	0.39287532
1706	2.94290865	0.00752854	0.33979988	0.0	3	6	FALSE	A0A059A716	350.0	3	0	Eucalyptus grandis (Flooded gum)	0	Uncharacterized protein	0.72244162	FALSE	0	A0A059A716	2682728	0.41252955
1709	3.11959135	7.1764E-4	0.32055481	0.0	3	6	FALSE	A0A059AAK6	337.0	3	0	Eucalyptus grandis (Flooded gum)	0	Uncharacterized protein	0.69720124	FALSE	0	A0A059AAK6	2099912	0.47863248
1714	3.11959135	7.1764E-4	0.32055481	0.0	3	6	FALSE	A0A058ZY54	337.0	3	0	Eucalyptus grandis (Flooded gum)	0	Protein DETOXIFICATION (Multidrug and toxic compound extrusion protein) (Fragment)	0.69720124	FALSE	0	A0A058ZY54	2099912	0.47863248
1720	3.42007212	7.04E-5	0.2923915	0.0	3	6	FALSE	A0A059ABY1	226.0	3	0	Eucalyptus grandis (Flooded gum)	0	Uncharacterized protein	0.65427541	FALSE	0	A0A059ABY1	149992	0.49126638
1721	3.11959135	7.1764E-4	0.32055481	0.0	3	6	FALSE	A0A058ZW08	337.0	3	0	Eucalyptus grandis (Flooded gum)	0	PBPe domain-containing protein	0.69720124	FALSE	0	A0A058ZW08	2099912	0.47863248
1727	3.43449519	6.906E-5	0.2911636	0.0	3	6	FALSE	A0A059AD63	228.66666667	3	0	Eucalyptus grandis (Flooded gum)	0	MFS domain-containing protein	0.65221497	FALSE	0	A0A059AD63	185190	0.49600581
1728	3.47415865	5.61E-5	0.28783947	0.0	3	6	FALSE	A0A059AEM3	164.0	3	0	Eucalyptus grandis (Flooded gum)	0	Na_H_Exchanger domain-containing protein	0.64654876	FALSE	0	A0A059AEM3	80470	0.37995338
1730	3.11959135	7.1764E-4	0.32055481	0.0	3	6	FALSE	A0A058ZY98	337.0	3	0	Eucalyptus grandis (Flooded gum)	0	Uncharacterized protein	0.69720124	FALSE	0	A0A058ZY98	2099912	0.47863248
94	3.74338942	2.689E-5	0.26713758	0.0	2	6	FALSE	A0A059DHD2	111.5	2	0	Eucalyptus grandis (Flooded gum)	0	Auxin-responsive protein (Fragment)	0.60808723	FALSE	0	A0A059DHD2	6204	0.59408602
97	3.17728365	3.7308E-4	0.31473425	0.0	2	6	FALSE	A0A059DE41	386.5	2	0	Eucalyptus grandis (Flooded gum)	0	Uncharacterized protein	0.68895948	FALSE	0	A0A059DE41	157496	0.58854962
100	3.65084135	9.486E-5	0.27390947	0.0	2	6	FALSE	A0A059DBB7	143.5	2	0	Eucalyptus grandis (Flooded gum)	0	Non-specific serine/threonine protein kinase (EC 2.7.11.1)	0.62130838	FALSE	0	A0A059DBB7	12982	0.51818182
101	3.17728365	3.7308E-4	0.31473425	0.0	2	6	FALSE	A0A059DGI4	386.5	2	0	Eucalyptus grandis (Flooded gum)	0	Uncharacterized protein	0.68895948	FALSE	0	A0A059DGI4	157496	0.58854962
102	3.66526442	1.777E-5	0.27283161	0.0	2	6	FALSE	A0A059DK98	163.5	2	0	Eucalyptus grandis (Flooded gum)	0	Uncharacterized protein	0.61924794	FALSE	0	A0A059DK98	5042	0.61320755
104	3.44290865	3.838E-5	0.29045209	0.0	2	6	FALSE	A0A059DG32	322.0	2	0	Eucalyptus grandis (Flooded gum)	0	Protein DETOXIFICATION (Multidrug and toxic compound extrusion protein)	0.65101305	FALSE	0	A0A059DG32	120466	0.70704846
105	3.17728365	3.7308E-4	0.31473425	0.0	2	6	FALSE	A0A059DF83	386.5	2	0	Eucalyptus grandis (Flooded gum)	0	Uncharacterized protein	0.68895948	FALSE	0	A0A059DF83	157496	0.58854962
112	3.92487981	1.12E-6	0.25478487	0.0	2	6	FALSE	A0A059DJ99	36.5	2	0	Eucalyptus grandis (Flooded gum)	0	Homeobox domain-containing protein	0.58216003	FALSE	0	A0A059DJ99	738	0.63392857
120	3.42608173	6.6696E-4	0.29187862	0.0	2	5	FALSE	A0A059DEQ7	226.5	2	0	Eucalyptus grandis (Flooded gum)	0	Lipase_GDSL domain-containing protein	0.6534169	FALSE	0	A0A059DEQ7	218872	0.510181
128	3.46694712	3.0401E-4	0.2884382	0.0	2	6	FALSE	A0A059DCV8	210.5	2	0	Eucalyptus grandis (Flooded gum)	0	Uncharacterized protein	0.64757898	FALSE	0	A0A059DCV8	109854	0.50603865
134	3.33834135	5.8004E-4	0.29954995	0.0	2	6	FALSE	A0A059DDD6	280.0	2	0	Eucalyptus grandis (Flooded gum)	0	Uncharacterized protein	0.66595124	FALSE	0	A0A059DDD6	479164	0.53653846
142	3.65444712	4.019E-5	0.2736392	0.0	2	6	FALSE	A0A059DDH7	157.5	2	0	Eucalyptus grandis (Flooded gum)	0	Protein translocase subunit SecA	0.62079327	FALSE	0	A0A059DDH7	7716	0.57116788
152	3.35276442	6.4064E-4	0.29826134	0.0	2	5	FALSE	A0A059DEB7	266.5	2	0	Eucalyptus grandis (Flooded gum)	0	Transmembrane 9 superfamily member	0.6638908	FALSE	0	A0A059DEB7	141398	0.52678571
156	4.10516827	1.497E-5	0.24359537	0.0	2	6	FALSE	A0A059DD82	106.5	2	0	Eucalyptus grandis (Flooded gum)	0	CYSTM domain-containing protein	0.55640453	FALSE	0	A0A059DD82	9136	0.64329268
165	3.47776442	4.0016E-4	0.28754104	0.0	2	6	FALSE	A0A059DIP2	204.5	2	0	Eucalyptus grandis (Flooded gum)	0	Metallophos domain-containing protein	0.64603365	FALSE	0	A0A059DIP2	116074	0.50246914
169	3.68569712	2.3139E-4	0.27131909	0.0	2	6	FALSE	A0A059DBL4	135.5	2	0	Eucalyptus grandis (Flooded gum)	0	Uncharacterized protein	0.61632898	FALSE	0	A0A059DBL4	1161958	0.56041667
171	3.66526442	1.777E-5	0.27283161	0.0	2	6	FALSE	A0A059DBN0	163.5	2	0	Eucalyptus grandis (Flooded gum)	0	Uncharacterized protein	0.61924794	FALSE	0	A0A059DBN0	5042	0.61320755
183	3.44290865	3.838E-5	0.29045209	0.0	2	6	FALSE	A0A059DBA9	322.0	2	0	Eucalyptus grandis (Flooded gum)	0	Adaptin_N domain-containing protein (Fragment)	0.65101305	FALSE	0	A0A059DBA9	120466	0.70704846
186	3.44290865	3.838E-5	0.29045209	0.0	2	6	FALSE	A0A059DJS5	322.0	2	0	Eucalyptus grandis (Flooded gum)	0	Protein DETOXIFICATION (Multidrug and toxic compound extrusion protein)	0.65101305	FALSE	0	A0A059DJS5	120466	0.70704846
250	3.35276442	6.4064E-4	0.29826134	0.0	2	5	FALSE	A0A059CH67	266.5	2	0	Eucalyptus grandis (Flooded gum)	0	Uncharacterized protein	0.6638908	FALSE	0	A0A059CH67	141398	0.52678571
265	3.33834135	5.8004E-4	0.29954995	0.0	2	6	FALSE	A0A059CLN5	280.0	2	0	Eucalyptus grandis (Flooded gum)	0	USP domain-containing protein	0.66595124	FALSE	0	A0A059CLN5	479164	0.53653846
268	3.17728365	3.7308E-4	0.31473425	0.0	2	6	FALSE	A0A059CNT4	386.5	2	0	Eucalyptus grandis (Flooded gum)	0	WD_REPEATS_REGION domain-containing protein	0.68895948	FALSE	0	A0A059CNT4	157496	0.58854962
278	3.68569712	2.3139E-4	0.27131909	0.0	2	6	FALSE	A0A059D151	135.5	2	0	Eucalyptus grandis (Flooded gum)	0	Uncharacterized protein	0.61632898	FALSE	0	A0A059D151	1161958	0.56041667
280	3.61478365	3.2293E-4	0.27664173	0.0	2	6	FALSE	A0A059CHK3	215.0	2	0	Eucalyptus grandis (Flooded gum)	0	Uncharacterized protein	0.62645948	FALSE	0	A0A059CHK3	57430	0.50117096
284	3.4921875	2.6389E-4	0.28635347	0.0	2	6	FALSE	A0A059DAB6	218.0	2	0	Eucalyptus grandis (Flooded gum)	0	Uncharacterized protein	0.64397321	FALSE	0	A0A059DAB6	1277006	0.539801
285	3.40925481	1.1215E-4	0.29331923	0.0	2	6	FALSE	A0A059DB19	296.0	2	0	Eucalyptus grandis (Flooded gum)	0	Uncharacterized protein	0.65582074	FALSE	0	A0A059DB19	82942	0.61458333
292	3.35276442	6.4064E-4	0.29826134	0.0	2	5	FALSE	A0A059CPF6	266.5	2	0	Eucalyptus grandis (Flooded gum)	0	WD_REPEATS_REGION domain-containing protein	0.6638908	FALSE	0	A0A059CPF6	141398	0.52678571
295	3.35276442	6.4064E-4	0.29826134	0.0	2	5	FALSE	A0A059CLW8	266.5	2	0	Eucalyptus grandis (Flooded gum)	0	Reticulon-like protein	0.6638908	FALSE	0	A0A059CLW8	141398	0.52678571
316	3.78545673	8.044E-5	0.26416892	0.0	2	6	FALSE	A0A059D666	88.0	2	0	Eucalyptus grandis (Flooded gum)	0	Uncharacterized protein	0.60207761	FALSE	0	A0A059D666	363788	0.55414013
319	3.17728365	3.7308E-4	0.31473425	0.0	2	6	FALSE	A0A059D2D9	386.5	2	0	Eucalyptus grandis (Flooded gum)	0	Uncharacterized protein	0.68895948	FALSE	0	A0A059D2D9	157496	0.58854962
320	3.42367788	2.7946E-4	0.29208355	0.0	2	6	FALSE	A0A059D585	237.5	2	0	Eucalyptus grandis (Flooded gum)	0	Uncharacterized protein	0.6537603	FALSE	0	A0A059D585	170974	0.52555556
322	3.46935096	1.457E-4	0.28823835	0.0	2	6	FALSE	A0A059CFY8	208.0	2	0	Eucalyptus grandis (Flooded gum)	0	Uncharacterized protein	0.64723558	FALSE	0	A0A059CFY8	34604	0.50242718
324	3.44290865	3.838E-5	0.29045209	0.0	2	6	FALSE	A0A059D3W5	322.0	2	0	Eucalyptus grandis (Flooded gum)	0	MFS domain-containing protein	0.65101305	FALSE	0	A0A059D3W5	120466	0.70704846
330	3.17728365	3.7308E-4	0.31473425	0.0	2	6	FALSE	A0A059CZP3	386.5	2	0	Eucalyptus grandis (Flooded gum)	0	Uncharacterized protein	0.68895948	FALSE	0	A0A059CZP3	157496	0.58854962
337	3.7578125	2.756E-5	0.26611227	0.0	2	6	FALSE	A0A059CLD8	97.5	2	0	Eucalyptus grandis (Flooded gum)	0	TIR domain-containing protein	0.60602679	FALSE	0	A0A059CLD8	5608	0.5545977
340	4.10516827	1.497E-5	0.24359537	0.0	2	6	FALSE	A0A059CXA2	106.5	2	0	Eucalyptus grandis (Flooded gum)	0	Uncharacterized protein	0.55640453	FALSE	0	A0A059CXA2	9136	0.64329268
343	4.05348558	9.84E-6	0.24670126	0.0	2	6	FALSE	A0A059D4E1	30.0	2	0	Eucalyptus grandis (Flooded gum)	0	PlsC domain-containing protein	0.56378777	FALSE	0	A0A059D4E1	4962	0.53703704
345	3.18209135	0.00242357	0.31425873	0.0	2	5	FALSE	A0A059CUL3	332.0	2	0	Eucalyptus grandis (Flooded gum)	0	Protein kinase domain-containing protein	0.68827266	FALSE	0	A0A059CUL3	276732	0.51397516
346	3.42367788	2.7946E-4	0.29208355	0.0	2	6	FALSE	A0A059CS69	237.5	2	0	Eucalyptus grandis (Flooded gum)	0	Uncharacterized protein	0.6537603	FALSE	0	A0A059CS69	170974	0.52555556
350	3.66526442	1.777E-5	0.27283161	0.0	2	6	FALSE	A0A059D8I8	163.5	2	0	Eucalyptus grandis (Flooded gum)	0	Alpha-1,4 glucan phosphorylase (EC 2.4.1.1)	0.61924794	FALSE	0	A0A059D8I8	5042	0.61320755
354	3.42367788	2.7946E-4	0.29208355	0.0	2	6	FALSE	A0A059CGA4	237.5	2	0	Eucalyptus grandis (Flooded gum)	0	Uncharacterized protein	0.6537603	FALSE	0	A0A059CGA4	170974	0.52555556
355	3.4921875	2.6389E-4	0.28635347	0.0	2	6	FALSE	A0A059DA54	218.0	2	0	Eucalyptus grandis (Flooded gum)	0	Uncharacterized protein	0.64397321	FALSE	0	A0A059DA54	1277006	0.539801
356	3.33834135	5.8004E-4	0.29954995	0.0	2	6	FALSE	A0A059CN22	280.0	2	0	Eucalyptus grandis (Flooded gum)	0	AP complex subunit sigma	0.66595124	FALSE	0	A0A059CN22	479164	0.53653846
363	3.59074519	3.786E-4	0.27849372	0.0	2	6	FALSE	A0A059CIM5	224.0	2	0	Eucalyptus grandis (Flooded gum)	0	Methyltransferase (EC 2.1.1.-)	0.62989354	FALSE	0	A0A059CIM5	69206	0.50566893
364	3.17728365	3.7308E-4	0.31473425	0.0	2	6	FALSE	A0A059D0Q2	386.5	2	0	Eucalyptus grandis (Flooded gum)	0	Uncharacterized protein	0.68895948	FALSE	0	A0A059D0Q2	157496	0.58854962
367	3.90925481	1.322E-5	0.25580323	0.0	2	5	FALSE	A0A059D3J6	23.0	2	0	Eucalyptus grandis (Flooded gum)	0	Uncharacterized protein (Fragment)	0.58439217	FALSE	0	A0A059D3J6	1078	0.51162791
370	3.17728365	3.7308E-4	0.31473425	0.0	2	6	FALSE	A0A059CXG7	386.5	2	0	Eucalyptus grandis (Flooded gum)	0	TPR_REGION domain-containing protein	0.68895948	FALSE	0	A0A059CXG7	157496	0.58854962
381	3.53305288	2.614E-5	0.28304133	0.0	2	6	FALSE	A0A059D4R0	200.5	2	0	Eucalyptus grandis (Flooded gum)	0	Uncharacterized protein	0.6381353	FALSE	0	A0A059D4R0	38780	0.52917772
382	3.14723558	5.671E-4	0.31773916	0.0	2	6	FALSE	A0A059CRV2	393.0	2	0	Eucalyptus grandis (Flooded gum)	0	Uncharacterized protein (Fragment)	0.69325206	FALSE	0	A0A059CRV2	1896504	0.57647059
394	3.37439904	3.2895E-4	0.29634907	0.0	2	6	FALSE	A0A059CH33	261.5	2	0	Eucalyptus grandis (Flooded gum)	0	Cupin type-1 domain-containing protein	0.66080014	FALSE	0	A0A059CH33	60316	0.5305499
399	3.35276442	6.4064E-4	0.29826134	0.0	2	5	FALSE	A0A059DA16	266.5	2	0	Eucalyptus grandis (Flooded gum)	0	YTH domain-containing protein	0.6638908	FALSE	0	A0A059DA16	141398	0.52678571
401	3.17728365	3.7308E-4	0.31473425	0.0	2	6	FALSE	A0A059CWF2	386.5	2	0	Eucalyptus grandis (Flooded gum)	0	Protein kinase domain-containing protein	0.68895948	FALSE	0	A0A059CWF2	157496	0.58854962
402	3.62319712	2.34E-5	0.27599934	0.0	2	6	FALSE	A0A059CG19	226.5	2	0	Eucalyptus grandis (Flooded gum)	0	Uncharacterized protein	0.62525755	FALSE	0	A0A059CG19	20436	0.53436019
403	3.17728365	3.7308E-4	0.31473425	0.0	2	6	FALSE	A0A059D390	386.5	2	0	Eucalyptus grandis (Flooded gum)	0	Uncharacterized protein (Fragment)	0.68895948	FALSE	0	A0A059D390	157496	0.58854962
406	3.33834135	5.8004E-4	0.29954995	0.0	2	6	FALSE	A0A059D751	280.0	2	0	Eucalyptus grandis (Flooded gum)	0	Uncharacterized protein	0.66595124	FALSE	0	A0A059D751	479164	0.53653846
410	3.33834135	5.8004E-4	0.29954995	0.0	2	6	FALSE	A0A059CG97	280.0	2	0	Eucalyptus grandis (Flooded gum)	0	SCP domain-containing protein	0.66595124	FALSE	0	A0A059CG97	479164	0.53653846
413	3.7890625	7.013E-5	0.26391753	0.0	2	6	FALSE	A0A059CHU8	77.0	2	0	Eucalyptus grandis (Flooded gum)	0	TLDc domain-containing protein	0.6015625	FALSE	0	A0A059CHU8	8336	0.52054795
417	3.4921875	2.6389E-4	0.28635347	0.0	2	6	FALSE	A0A059D8R7	218.0	2	0	Eucalyptus grandis (Flooded gum)	0	Uncharacterized protein	0.64397321	FALSE	0	A0A059D8R7	1277006	0.539801
419	3.44290865	3.838E-5	0.29045209	0.0	2	6	FALSE	A0A059CRL1	322.0	2	0	Eucalyptus grandis (Flooded gum)	0	Uncharacterized protein	0.65101305	FALSE	0	A0A059CRL1	120466	0.70704846
424	3.44290865	3.838E-5	0.29045209	0.0	2	6	FALSE	A0A059CN40	322.0	2	0	Eucalyptus grandis (Flooded gum)	0	Protein DETOXIFICATION (Multidrug and toxic compound extrusion protein)	0.65101305	FALSE	0	A0A059CN40	120466	0.70704846
425	3.17728365	3.7308E-4	0.31473425	0.0	2	6	FALSE	A0A059CTF7	386.5	2	0	Eucalyptus grandis (Flooded gum)	0	Uncharacterized protein	0.68895948	FALSE	0	A0A059CTF7	157496	0.58854962
427	3.65685096	8.944E-5	0.27345933	0.0	2	6	FALSE	A0A059D7I6	140.0	2	0	Eucalyptus grandis (Flooded gum)	0	CYTH domain-containing protein	0.62044986	FALSE	0	A0A059D7I6	12802	0.51481481
432	3.33834135	5.8004E-4	0.29954995	0.0	2	6	FALSE	A0A059CQW6	280.0	2	0	Eucalyptus grandis (Flooded gum)	0	Uncharacterized protein	0.66595124	FALSE	0	A0A059CQW6	479164	0.53653846
438	3.44290865	3.838E-5	0.29045209	0.0	2	6	FALSE	A0A059CGN0	322.0	2	0	Eucalyptus grandis (Flooded gum)	0	Uncharacterized protein	0.65101305	FALSE	0	A0A059CGN0	120466	0.70704846
444	4.08713942	3.839E-5	0.2446699	0.0	2	6	FALSE	A0A059DB36	82.0	2	0	Eucalyptus grandis (Flooded gum)	0	Uncharacterized protein	0.55898008	FALSE	0	A0A059DB36	7596	0.51265823
445	3.74338942	1.2949E-4	0.26713758	0.0	2	6	FALSE	A0A059CMU5	99.5	2	0	Eucalyptus grandis (Flooded gum)	0	Saposin B-type domain-containing protein	0.60808723	FALSE	0	A0A059CMU5	109530	0.53243243
450	3.4921875	2.6389E-4	0.28635347	0.0	2	6	FALSE	A0A059D1H2	218.0	2	0	Eucalyptus grandis (Flooded gum)	0	Uncharacterized protein	0.64397321	FALSE	0	A0A059D1H2	1277006	0.539801
457	3.44290865	3.838E-5	0.29045209	0.0	2	6	FALSE	A0A059CRM2	322.0	2	0	Eucalyptus grandis (Flooded gum)	0	Uncharacterized protein	0.65101305	FALSE	0	A0A059CRM2	120466	0.70704846
458	3.44290865	3.838E-5	0.29045209	0.0	2	6	FALSE	A0A059D6P9	322.0	2	0	Eucalyptus grandis (Flooded gum)	0	Uncharacterized protein	0.65101305	FALSE	0	A0A059D6P9	120466	0.70704846
461	3.17728365	3.7308E-4	0.31473425	0.0	2	6	FALSE	A0A059CNE8	386.5	2	0	Eucalyptus grandis (Flooded gum)	0	Protein kinase domain-containing protein	0.68895948	FALSE	0	A0A059CNE8	157496	0.58854962
462	3.44290865	3.838E-5	0.29045209	0.0	2	6	FALSE	A0A059D5M9	322.0	2	0	Eucalyptus grandis (Flooded gum)	0	Uncharacterized protein	0.65101305	FALSE	0	A0A059D5M9	120466	0.70704846
464	3.37439904	3.2895E-4	0.29634907	0.0	2	6	FALSE	A0A059CVY4	261.5	2	0	Eucalyptus grandis (Flooded gum)	0	Uncharacterized protein	0.66080014	FALSE	0	A0A059CVY4	60316	0.5305499
476	3.40925481	1.1215E-4	0.29331923	0.0	2	6	FALSE	A0A059CS47	296.0	2	0	Eucalyptus grandis (Flooded gum)	0	Uncharacterized protein (Fragment)	0.65582074	FALSE	0	A0A059CS47	82942	0.61458333
480	3.66526442	1.777E-5	0.27283161	0.0	2	6	FALSE	A0A059CJS1	163.5	2	0	Eucalyptus grandis (Flooded gum)	0	CMP/dCMP-type deaminase domain-containing protein	0.61924794	FALSE	0	A0A059CJS1	5042	0.61320755
481	3.44290865	3.838E-5	0.29045209	0.0	2	6	FALSE	A0A059D612	322.0	2	0	Eucalyptus grandis (Flooded gum)	0	Protein DETOXIFICATION (Multidrug and toxic compound extrusion protein)	0.65101305	FALSE	0	A0A059D612	120466	0.70704846
483	3.44290865	3.838E-5	0.29045209	0.0	2	6	FALSE	A0A059D9U5	322.0	2	0	Eucalyptus grandis (Flooded gum)	0	Potassium transporter	0.65101305	FALSE	0	A0A059D9U5	120466	0.70704846
489	3.66526442	1.777E-5	0.27283161	0.0	2	6	FALSE	A0A059CKT7	163.5	2	0	Eucalyptus grandis (Flooded gum)	0	DNA topoisomerase I (EC 5.6.2.1) (DNA topoisomerase 1)	0.61924794	FALSE	0	A0A059CKT7	5042	0.61320755
492	3.44290865	3.838E-5	0.29045209	0.0	2	6	FALSE	A0A059D4S0	322.0	2	0	Eucalyptus grandis (Flooded gum)	0	Vacuolar cation/proton exchanger	0.65101305	FALSE	0	A0A059D4S0	120466	0.70704846
495	3.44290865	3.838E-5	0.29045209	0.0	2	6	FALSE	A0A059D6X3	322.0	2	0	Eucalyptus grandis (Flooded gum)	0	Protein DETOXIFICATION (Multidrug and toxic compound extrusion protein)	0.65101305	FALSE	0	A0A059D6X3	120466	0.70704846
503	3.76862981	4.245E-5	0.26534843	0.0	2	6	FALSE	A0A059D908	85.5	2	0	Eucalyptus grandis (Flooded gum)	0	LRRNT_2 domain-containing protein	0.60448146	FALSE	0	A0A059D908	23448	0.51212121
507	3.44290865	3.838E-5	0.29045209	0.0	2	6	FALSE	A0A059D1X2	322.0	2	0	Eucalyptus grandis (Flooded gum)	0	MFS domain-containing protein	0.65101305	FALSE	0	A0A059D1X2	120466	0.70704846
510	3.40925481	1.1215E-4	0.29331923	0.0	2	6	FALSE	A0A059D969	296.0	2	0	Eucalyptus grandis (Flooded gum)	0	Ribosomal_L16 domain-containing protein	0.65582074	FALSE	0	A0A059D969	82942	0.61458333
511	3.44290865	3.838E-5	0.29045209	0.0	2	6	FALSE	A0A059D8L9	322.0	2	0	Eucalyptus grandis (Flooded gum)	0	Uncharacterized protein	0.65101305	FALSE	0	A0A059D8L9	120466	0.70704846
516	3.62319712	2.34E-5	0.27599934	0.0	2	6	FALSE	A0A059CMT7	226.5	2	0	Eucalyptus grandis (Flooded gum)	0	Uncharacterized protein	0.62525755	FALSE	0	A0A059CMT7	20436	0.53436019
518	3.44290865	3.838E-5	0.29045209	0.0	2	6	FALSE	A0A059D3X7	322.0	2	0	Eucalyptus grandis (Flooded gum)	0	MFS domain-containing protein	0.65101305	FALSE	0	A0A059D3X7	120466	0.70704846
523	3.44290865	3.838E-5	0.29045209	0.0	2	6	FALSE	A0A059D6G5	322.0	2	0	Eucalyptus grandis (Flooded gum)	0	Uncharacterized protein	0.65101305	FALSE	0	A0A059D6G5	120466	0.70704846
527	3.44290865	3.838E-5	0.29045209	0.0	2	6	FALSE	A0A059D6X8	322.0	2	0	Eucalyptus grandis (Flooded gum)	0	Protein DETOXIFICATION (Multidrug and toxic compound extrusion protein)	0.65101305	FALSE	0	A0A059D6X8	120466	0.70704846
528	3.44290865	3.838E-5	0.29045209	0.0	2	6	FALSE	A0A059CYF6	322.0	2	0	Eucalyptus grandis (Flooded gum)	0	Uncharacterized protein	0.65101305	FALSE	0	A0A059CYF6	120466	0.70704846
536	3.44290865	3.838E-5	0.29045209	0.0	2	6	FALSE	A0A059CFJ4	322.0	2	0	Eucalyptus grandis (Flooded gum)	0	MFS domain-containing protein	0.65101305	FALSE	0	A0A059CFJ4	120466	0.70704846
538	3.44290865	3.838E-5	0.29045209	0.0	2	6	FALSE	A0A059CYR6	322.0	2	0	Eucalyptus grandis (Flooded gum)	0	Protein DETOXIFICATION (Multidrug and toxic compound extrusion protein)	0.65101305	FALSE	0	A0A059CYR6	120466	0.70704846
542	3.44290865	3.838E-5	0.29045209	0.0	2	6	FALSE	A0A059CXK4	322.0	2	0	Eucalyptus grandis (Flooded gum)	0	Protein DETOXIFICATION (Multidrug and toxic compound extrusion protein)	0.65101305	FALSE	0	A0A059CXK4	120466	0.70704846
546	3.44290865	3.838E-5	0.29045209	0.0	2	6	FALSE	A0A059D4P5	322.0	2	0	Eucalyptus grandis (Flooded gum)	0	MFS domain-containing protein	0.65101305	FALSE	0	A0A059D4P5	120466	0.70704846
548	3.44290865	3.838E-5	0.29045209	0.0	2	6	FALSE	A0A059D3M2	322.0	2	0	Eucalyptus grandis (Flooded gum)	0	MFS domain-containing protein	0.65101305	FALSE	0	A0A059D3M2	120466	0.70704846
550	3.61838942	3.323E-5	0.27636605	0.0	2	6	FALSE	A0A059CLM8	225.0	2	0	Eucalyptus grandis (Flooded gum)	0	Mechanosensitive ion channel protein	0.62594437	FALSE	0	A0A059CLM8	23668	0.52830189
606	3.63401442	8.68E-5	0.27517777	0.0	2	5	FALSE	A0A059C4Z1	145.5	2	0	Eucalyptus grandis (Flooded gum)	0	Epimerase domain-containing protein	0.62371223	FALSE	0	A0A059C4Z1	20752	0.53125
614	4.10516827	1.497E-5	0.24359537	0.0	2	6	FALSE	A0A059BRC2	106.5	2	0	Eucalyptus grandis (Flooded gum)	0	J domain-containing protein	0.55640453	FALSE	0	A0A059BRC2	9136	0.64329268
626	3.91766827	8.03E-6	0.25525387	0.0	2	6	FALSE	A0A059BZI0	34.0	2	0	Eucalyptus grandis (Flooded gum)	0	Cyclic nucleotide-binding domain-containing protein	0.58319025	FALSE	0	A0A059BZI0	2520	0.54098361
633	3.68569712	2.3139E-4	0.27131909	0.0	2	6	FALSE	A0A059C2F2	135.5	2	0	Eucalyptus grandis (Flooded gum)	0	RING-type domain-containing protein (Fragment)	0.61632898	FALSE	0	A0A059C2F2	1161958	0.56041667
639	3.17728365	3.7308E-4	0.31473425	0.0	2	6	FALSE	A0A059C815	386.5	2	0	Eucalyptus grandis (Flooded gum)	0	Uncharacterized protein	0.68895948	FALSE	0	A0A059C815	157496	0.58854962
644	3.93329327	4.49E-6	0.25423988	0.0	2	6	FALSE	A0A059BRW7	23.5	2	0	Eucalyptus grandis (Flooded gum)	0	Uncharacterized protein	0.5809581	FALSE	0	A0A059BRW7	1068	0.59210526
654	3.63401442	8.68E-5	0.27517777	0.0	2	5	FALSE	A0A059C494	145.5	2	0	Eucalyptus grandis (Flooded gum)	0	Epimerase domain-containing protein	0.62371223	FALSE	0	A0A059C494	20752	0.53125
668	3.17728365	3.7308E-4	0.31473425	0.0	2	6	FALSE	A0A059BPU8	386.5	2	0	Eucalyptus grandis (Flooded gum)	0	WAT1-related protein	0.68895948	FALSE	0	A0A059BPU8	157496	0.58854962
671	3.17728365	3.7308E-4	0.31473425	0.0	2	6	FALSE	A0A059BWQ8	386.5	2	0	Eucalyptus grandis (Flooded gum)	0	WD_REPEATS_REGION domain-containing protein	0.68895948	FALSE	0	A0A059BWQ8	157496	0.58854962
672	3.44290865	3.838E-5	0.29045209	0.0	2	6	FALSE	A0A059BUS5	322.0	2	0	Eucalyptus grandis (Flooded gum)	0	Uncharacterized protein	0.65101305	FALSE	0	A0A059BUS5	120466	0.70704846
676	3.68569712	2.3139E-4	0.27131909	0.0	2	6	FALSE	A0A059BMF8	135.5	2	0	Eucalyptus grandis (Flooded gum)	0	Uncharacterized protein	0.61632898	FALSE	0	A0A059BMF8	1161958	0.56041667
677	3.74338942	1.2949E-4	0.26713758	0.0	2	6	FALSE	A0A059C090	99.5	2	0	Eucalyptus grandis (Flooded gum)	0	Uncharacterized protein	0.60808723	FALSE	0	A0A059C090	109530	0.53243243
678	3.63401442	8.68E-5	0.27517777	0.0	2	5	FALSE	A0A059C491	145.5	2	0	Eucalyptus grandis (Flooded gum)	0	Epimerase domain-containing protein	0.62371223	FALSE	0	A0A059C491	20752	0.53125
688	3.75540865	4.133E-5	0.26628261	0.0	2	6	FALSE	A0A059BJX1	94.0	2	0	Eucalyptus grandis (Flooded gum)	0	Receptor-like serine/threonine-protein kinase (EC 2.7.11.1)	0.60637019	FALSE	0	A0A059BJX1	27284	0.53142857
697	3.44290865	3.838E-5	0.29045209	0.0	2	6	FALSE	A0A059C1X6	322.0	2	0	Eucalyptus grandis (Flooded gum)	0	Uncharacterized protein	0.65101305	FALSE	0	A0A059C1X6	120466	0.70704846
699	3.51382212	2.887E-4	0.28459039	0.0	2	6	FALSE	A0A059BN30	212.0	2	0	Eucalyptus grandis (Flooded gum)	0	SWIRM domain-containing protein	0.64088255	FALSE	0	A0A059BN30	58400	0.56117021
713	2.98137019	0.00569613	0.33541625	0.0	2	6	FALSE	A0A059BJU6	412.5	2	0	Eucalyptus grandis (Flooded gum)	0	Uncharacterized protein	0.71694712	FALSE	0	A0A059BJU6	2366184	0.50490798
718	3.17728365	3.7308E-4	0.31473425	0.0	2	6	FALSE	A0A059C6F1	386.5	2	0	Eucalyptus grandis (Flooded gum)	0	PBPe domain-containing protein	0.68895948	FALSE	0	A0A059C6F1	157496	0.58854962
721	3.68569712	2.3139E-4	0.27131909	0.0	2	6	FALSE	A0A059C991	135.5	2	0	Eucalyptus grandis (Flooded gum)	0	F-box domain-containing protein (Fragment)	0.61632898	FALSE	0	A0A059C991	1161958	0.56041667
727	3.63401442	8.68E-5	0.27517777	0.0	2	5	FALSE	A0A059C435	145.5	2	0	Eucalyptus grandis (Flooded gum)	0	Epimerase domain-containing protein	0.62371223	FALSE	0	A0A059C435	20752	0.53125
734	3.17728365	3.7308E-4	0.31473425	0.0	2	6	FALSE	A0A059C5G0	386.5	2	0	Eucalyptus grandis (Flooded gum)	0	TIR domain-containing protein	0.68895948	FALSE	0	A0A059C5G0	157496	0.58854962
735	3.73257212	7.41E-5	0.26791177	0.0	2	6	FALSE	A0A059BUF4	100.0	2	0	Eucalyptus grandis (Flooded gum)	0	Uncharacterized protein	0.60963255	FALSE	0	A0A059BUF4	12578	0.50769231
746	4.10516827	1.497E-5	0.24359537	0.0	2	6	FALSE	A0A059CEK9	106.5	2	0	Eucalyptus grandis (Flooded gum)	0	Uncharacterized protein	0.55640453	FALSE	0	A0A059CEK9	9136	0.64329268
748	3.89242788	4.249E-5	0.25690906	0.0	2	6	FALSE	A0A059C0Q2	35.0	2	0	Eucalyptus grandis (Flooded gum)	0	Uncharacterized protein	0.58679602	FALSE	0	A0A059C0Q2	78682	0.53968254
761	3.17728365	3.7308E-4	0.31473425	0.0	2	6	FALSE	A0A059CEB1	386.5	2	0	Eucalyptus grandis (Flooded gum)	0	ABC transporter domain-containing protein	0.68895948	FALSE	0	A0A059CEB1	157496	0.58854962
763	3.37439904	3.2895E-4	0.29634907	0.0	2	6	FALSE	A0A059C1L0	261.5	2	0	Eucalyptus grandis (Flooded gum)	0	Uncharacterized protein	0.66080014	FALSE	0	A0A059C1L0	60316	0.5305499
766	3.68569712	2.3139E-4	0.27131909	0.0	2	6	FALSE	A0A059CAW5	135.5	2	0	Eucalyptus grandis (Flooded gum)	0	Uncharacterized protein	0.61632898	FALSE	0	A0A059CAW5	1161958	0.56041667
769	3.17728365	3.7308E-4	0.31473425	0.0	2	6	FALSE	A0A059C9Z2	386.5	2	0	Eucalyptus grandis (Flooded gum)	0	Uncharacterized protein	0.68895948	FALSE	0	A0A059C9Z2	157496	0.58854962
772	3.66526442	1.777E-5	0.27283161	0.0	2	6	FALSE	A0A059BJ05	163.5	2	0	Eucalyptus grandis (Flooded gum)	0	Phosphoinositide phospholipase C (EC 3.1.4.11)	0.61924794	FALSE	0	A0A059BJ05	5042	0.61320755
778	3.17728365	3.7308E-4	0.31473425	0.0	2	6	FALSE	A0A059CEH6	386.5	2	0	Eucalyptus grandis (Flooded gum)	0	Uncharacterized protein	0.68895948	FALSE	0	A0A059CEH6	157496	0.58854962
780	3.17728365	3.7308E-4	0.31473425	0.0	2	6	FALSE	A0A059BU82	386.5	2	0	Eucalyptus grandis (Flooded gum)	0	PPM-type phosphatase domain-containing protein	0.68895948	FALSE	0	A0A059BU82	157496	0.58854962
785	3.17728365	3.7308E-4	0.31473425	0.0	2	6	FALSE	A0A059C4A1	386.5	2	0	Eucalyptus grandis (Flooded gum)	0	ANK_REP_REGION domain-containing protein	0.68895948	FALSE	0	A0A059C4A1	157496	0.58854962
793	3.47295673	6.216E-5	0.28793909	0.0	2	6	FALSE	A0A059BR33	211.5	2	0	Eucalyptus grandis (Flooded gum)	0	SAM_MT_RSMB_NOP domain-containing protein	0.64672047	FALSE	0	A0A059BR33	36876	0.51593137
795	3.4921875	2.6389E-4	0.28635347	0.0	2	6	FALSE	A0A059BQU2	218.0	2	0	Eucalyptus grandis (Flooded gum)	0	OVATE domain-containing protein	0.64397321	FALSE	0	A0A059BQU2	1277006	0.539801
796	3.18209135	0.00242357	0.31425873	0.0	2	5	FALSE	A0A059BVW9	332.0	2	0	Eucalyptus grandis (Flooded gum)	0	Protein kinase domain-containing protein	0.68827266	FALSE	0	A0A059BVW9	276732	0.51397516
799	3.7421875	4.412E-5	0.26722338	0.0	2	5	FALSE	A0A059CDC4	101.5	2	0	Eucalyptus grandis (Flooded gum)	0	Histone domain-containing protein	0.60825893	FALSE	0	A0A059CDC4	6984	0.54918033
801	3.66526442	1.777E-5	0.27283161	0.0	2	6	FALSE	A0A059BXX8	163.5	2	0	Eucalyptus grandis (Flooded gum)	0	Uncharacterized protein	0.61924794	FALSE	0	A0A059BXX8	5042	0.61320755
802	3.64362981	1.3823E-4	0.27445159	0.0	2	6	FALSE	A0A059CAC1	139.5	2	0	Eucalyptus grandis (Flooded gum)	0	Uncharacterized protein	0.6223386	FALSE	0	A0A059CAC1	22692	0.50919118
803	3.7421875	4.412E-5	0.26722338	0.0	2	5	FALSE	A0A059BPF6	101.5	2	0	Eucalyptus grandis (Flooded gum)	0	Uncharacterized protein	0.60825893	FALSE	0	A0A059BPF6	6984	0.54918033
804	3.17728365	3.7308E-4	0.31473425	0.0	2	6	FALSE	A0A059CA90	386.5	2	0	Eucalyptus grandis (Flooded gum)	0	Uncharacterized protein	0.68895948	FALSE	0	A0A059CA90	157496	0.58854962
813	3.14723558	5.671E-4	0.31773916	0.0	2	6	FALSE	A0A059C2G7	393.0	2	0	Eucalyptus grandis (Flooded gum)	0	Uncharacterized protein	0.69325206	FALSE	0	A0A059C2G7	1896504	0.57647059
814	3.7421875	4.412E-5	0.26722338	0.0	2	5	FALSE	A0A059BMK6	101.5	2	0	Eucalyptus grandis (Flooded gum)	0	UBIQUITIN_CONJUGAT_2 domain-containing protein	0.60825893	FALSE	0	A0A059BMK6	6984	0.54918033
815	3.74338942	2.689E-5	0.26713758	0.0	2	6	FALSE	A0A059BVR6	111.5	2	0	Eucalyptus grandis (Flooded gum)	0	Nuclear/nucleolar GTPase 2	0.60808723	FALSE	0	A0A059BVR6	6204	0.59408602
816	3.44290865	3.838E-5	0.29045209	0.0	2	6	FALSE	A0A059BZ83	322.0	2	0	Eucalyptus grandis (Flooded gum)	0	MFS domain-containing protein	0.65101305	FALSE	0	A0A059BZ83	120466	0.70704846
825	3.17728365	3.7308E-4	0.31473425	0.0	2	6	FALSE	A0A059BVF5	386.5	2	0	Eucalyptus grandis (Flooded gum)	0	TMF_TATA_bd domain-containing protein	0.68895948	FALSE	0	A0A059BVF5	157496	0.58854962
827	3.62920673	2.1939E-4	0.27554231	0.0	2	6	FALSE	A0A059C8A4	152.5	2	0	Eucalyptus grandis (Flooded gum)	0	MADS-box domain-containing protein (Fragment)	0.62439904	FALSE	0	A0A059C8A4	29324	0.52604167
829	3.47776442	4.0016E-4	0.28754104	0.0	2	6	FALSE	A0A059BJS8	204.5	2	0	Eucalyptus grandis (Flooded gum)	0	Epimerase domain-containing protein	0.64603365	FALSE	0	A0A059BJS8	116074	0.50246914
830	3.18449519	0.00378878	0.31402151	0.0	2	6	FALSE	A0A059C463	338.5	2	0	Eucalyptus grandis (Flooded gum)	0	Uncharacterized protein	0.68792926	FALSE	0	A0A059C463	346794	0.50828313
833	3.17728365	3.7308E-4	0.31473425	0.0	2	6	FALSE	A0A059BR42	386.5	2	0	Eucalyptus grandis (Flooded gum)	0	Uncharacterized protein	0.68895948	FALSE	0	A0A059BR42	157496	0.58854962
835	3.44290865	3.838E-5	0.29045209	0.0	2	6	FALSE	A0A059BRK0	322.0	2	0	Eucalyptus grandis (Flooded gum)	0	Protein DETOXIFICATION (Multidrug and toxic compound extrusion protein)	0.65101305	FALSE	0	A0A059BRK0	120466	0.70704846
836	2.98137019	0.00569613	0.33541625	0.0	2	6	FALSE	A0A059CE80	412.5	2	0	Eucalyptus grandis (Flooded gum)	0	Uncharacterized protein	0.71694712	FALSE	0	A0A059CE80	2366184	0.50490798
840	3.4765625	1.8319E-4	0.28764045	0.0	2	6	FALSE	A0A059BQ92	204.5	2	0	Eucalyptus grandis (Flooded gum)	0	Uncharacterized protein	0.64620536	FALSE	0	A0A059BQ92	46088	0.50123153
841	3.95132212	3.855E-5	0.25307985	0.0	2	6	FALSE	A0A059C5C4	29.0	2	0	Eucalyptus grandis (Flooded gum)	0	Uncharacterized protein	0.57838255	FALSE	0	A0A059C5C4	12956	0.51851852
844	3.17728365	3.7308E-4	0.31473425	0.0	2	6	FALSE	A0A059C5Y9	386.5	2	0	Eucalyptus grandis (Flooded gum)	0	TIR domain-containing protein (Fragment)	0.68895948	FALSE	0	A0A059C5Y9	157496	0.58854962
845	3.44290865	3.838E-5	0.29045209	0.0	2	6	FALSE	A0A059BY28	322.0	2	0	Eucalyptus grandis (Flooded gum)	0	Uncharacterized protein	0.65101305	FALSE	0	A0A059BY28	120466	0.70704846
849	3.17728365	3.7308E-4	0.31473425	0.0	2	6	FALSE	A0A059BUE9	386.5	2	0	Eucalyptus grandis (Flooded gum)	0	Uncharacterized protein	0.68895948	FALSE	0	A0A059BUE9	157496	0.58854962
852	3.18209135	0.00242357	0.31425873	0.0	2	5	FALSE	A0A059BPJ2	332.0	2	0	Eucalyptus grandis (Flooded gum)	0	Uncharacterized protein	0.68827266	FALSE	0	A0A059BPJ2	276732	0.51397516
853	3.17728365	3.7308E-4	0.31473425	0.0	2	6	FALSE	A0A059C820	386.5	2	0	Eucalyptus grandis (Flooded gum)	0	Uncharacterized protein	0.68895948	FALSE	0	A0A059C820	157496	0.58854962
856	3.17728365	3.7308E-4	0.31473425	0.0	2	6	FALSE	A0A059BV50	386.5	2	0	Eucalyptus grandis (Flooded gum)	0	WD_REPEATS_REGION domain-containing protein	0.68895948	FALSE	0	A0A059BV50	157496	0.58854962
862	3.17728365	3.7308E-4	0.31473425	0.0	2	6	FALSE	A0A059C5J4	386.5	2	0	Eucalyptus grandis (Flooded gum)	0	TIR domain-containing protein	0.68895948	FALSE	0	A0A059C5J4	157496	0.58854962
872	3.17728365	3.7308E-4	0.31473425	0.0	2	6	FALSE	A0A059BL61	386.5	2	0	Eucalyptus grandis (Flooded gum)	0	NB-ARC domain-containing protein	0.68895948	FALSE	0	A0A059BL61	157496	0.58854962
874	3.44290865	3.838E-5	0.29045209	0.0	2	6	FALSE	A0A059CC77	322.0	2	0	Eucalyptus grandis (Flooded gum)	0	Potassium transporter	0.65101305	FALSE	0	A0A059CC77	120466	0.70704846
876	3.66526442	1.777E-5	0.27283161	0.0	2	6	FALSE	A0A059BQS7	163.5	2	0	Eucalyptus grandis (Flooded gum)	0	Aamy domain-containing protein	0.61924794	FALSE	0	A0A059BQS7	5042	0.61320755
877	3.44290865	3.838E-5	0.29045209	0.0	2	6	FALSE	A0A059BNV5	322.0	2	0	Eucalyptus grandis (Flooded gum)	0	Protein DETOXIFICATION (Multidrug and toxic compound extrusion protein)	0.65101305	FALSE	0	A0A059BNV5	120466	0.70704846
880	3.40925481	1.1215E-4	0.29331923	0.0	2	6	FALSE	A0A059BMA6	296.0	2	0	Eucalyptus grandis (Flooded gum)	0	Uncharacterized protein	0.65582074	FALSE	0	A0A059BMA6	82942	0.61458333
883	3.27824519	0.00177691	0.30504125	0.0	2	6	FALSE	A0A059BNU1	292.5	2	0	Eucalyptus grandis (Flooded gum)	0	CRAL-TRIO domain-containing protein	0.6745364	FALSE	0	A0A059BNU1	315684	0.508726
886	3.62319712	2.34E-5	0.27599934	0.0	2	6	FALSE	A0A059CAM0	226.5	2	0	Eucalyptus grandis (Flooded gum)	0	Uncharacterized protein	0.62525755	FALSE	0	A0A059CAM0	20436	0.53436019
888	3.17728365	3.7308E-4	0.31473425	0.0	2	6	FALSE	A0A059C3D2	386.5	2	0	Eucalyptus grandis (Flooded gum)	0	Pectin acetylesterase (EC 3.1.1.-)	0.68895948	FALSE	0	A0A059C3D2	157496	0.58854962
892	3.44290865	3.838E-5	0.29045209	0.0	2	6	FALSE	A0A059C3P1	322.0	2	0	Eucalyptus grandis (Flooded gum)	0	Aa_trans domain-containing protein	0.65101305	FALSE	0	A0A059C3P1	120466	0.70704846
897	3.44290865	3.838E-5	0.29045209	0.0	2	6	FALSE	A0A059BTI3	322.0	2	0	Eucalyptus grandis (Flooded gum)	0	Uncharacterized protein	0.65101305	FALSE	0	A0A059BTI3	120466	0.70704846
900	3.17728365	3.7308E-4	0.31473425	0.0	2	6	FALSE	A0A059BQ00	386.5	2	0	Eucalyptus grandis (Flooded gum)	0	WAT1-related protein	0.68895948	FALSE	0	A0A059BQ00	157496	0.58854962
902	3.44290865	3.838E-5	0.29045209	0.0	2	6	FALSE	A0A059BKA1	322.0	2	0	Eucalyptus grandis (Flooded gum)	0	MFS domain-containing protein	0.65101305	FALSE	0	A0A059BKA1	120466	0.70704846
904	3.17728365	3.7308E-4	0.31473425	0.0	2	6	FALSE	A0A059C903	386.5	2	0	Eucalyptus grandis (Flooded gum)	0	TIR domain-containing protein (Fragment)	0.68895948	FALSE	0	A0A059C903	157496	0.58854962
910	3.44290865	3.838E-5	0.29045209	0.0	2	6	FALSE	A0A059BLB8	322.0	2	0	Eucalyptus grandis (Flooded gum)	0	Uncharacterized protein	0.65101305	FALSE	0	A0A059BLB8	120466	0.70704846
914	3.44290865	3.838E-5	0.29045209	0.0	2	6	FALSE	A0A059BJQ0	322.0	2	0	Eucalyptus grandis (Flooded gum)	0	Uncharacterized protein (Fragment)	0.65101305	FALSE	0	A0A059BJQ0	120466	0.70704846
917	3.44290865	3.838E-5	0.29045209	0.0	2	6	FALSE	A0A059BRN3	322.0	2	0	Eucalyptus grandis (Flooded gum)	0	Chloride channel protein	0.65101305	FALSE	0	A0A059BRN3	120466	0.70704846
925	3.44290865	3.838E-5	0.29045209	0.0	2	6	FALSE	A0A059BZ19	322.0	2	0	Eucalyptus grandis (Flooded gum)	0	Uncharacterized protein	0.65101305	FALSE	0	A0A059BZ19	120466	0.70704846
931	3.44290865	3.838E-5	0.29045209	0.0	2	6	FALSE	A0A059CEN0	322.0	2	0	Eucalyptus grandis (Flooded gum)	0	Uncharacterized protein	0.65101305	FALSE	0	A0A059CEN0	120466	0.70704846
935	3.44290865	3.838E-5	0.29045209	0.0	2	6	FALSE	A0A059C1M9	322.0	2	0	Eucalyptus grandis (Flooded gum)	0	Uncharacterized protein	0.65101305	FALSE	0	A0A059C1M9	120466	0.70704846
986	4.03786058	1.201E-5	0.2476559	0.0	2	6	FALSE	A0A059APW0	35.5	2	0	Eucalyptus grandis (Flooded gum)	0	Uncharacterized protein	0.56601992	FALSE	0	A0A059APW0	1336	0.54761905
993	3.37439904	3.2895E-4	0.29634907	0.0	2	6	FALSE	A0A059B5B1	261.5	2	0	Eucalyptus grandis (Flooded gum)	0	Bet_v_1 domain-containing protein	0.66080014	FALSE	0	A0A059B5B1	60316	0.5305499
1001	3.66766827	3.552E-5	0.27265279	0.0	2	6	FALSE	A0A059B5H6	143.0	2	0	Eucalyptus grandis (Flooded gum)	0	RING-type domain-containing protein	0.61890453	FALSE	0	A0A059B5H6	11128	0.54198473
1003	4.10516827	1.497E-5	0.24359537	0.0	2	6	FALSE	A0A059BH26	106.5	2	0	Eucalyptus grandis (Flooded gum)	0	Uncharacterized protein	0.55640453	FALSE	0	A0A059BH26	9136	0.64329268
1004	3.40925481	1.1215E-4	0.29331923	0.0	2	6	FALSE	A0A059B4H3	296.0	2	0	Eucalyptus grandis (Flooded gum)	0	Uncharacterized protein	0.65582074	FALSE	0	A0A059B4H3	82942	0.61458333
1010	3.17728365	3.7308E-4	0.31473425	0.0	2	6	FALSE	A0A059BEP1	386.5	2	0	Eucalyptus grandis (Flooded gum)	0	Protein kinase domain-containing protein	0.68895948	FALSE	0	A0A059BEP1	157496	0.58854962
1012	3.89963942	2.1953E-4	0.25643397	0.0	2	6	FALSE	A0A059B3G6	31.0	2	0	Eucalyptus grandis (Flooded gum)	0	ATP-synt_ab_N domain-containing protein	0.5857658	FALSE	0	A0A059B3G6	101040	0.5
1026	4.58052885	3.115E-5	0.2183154	0.0	2	6	FALSE	R1G8C1	3.0	2	0	Botryosphaeria parva (strain UCR-NP2) (Grapevine canker fungus) (Neofusicoccum parvum)	0	Alpha-galactosidase (EC 3.2.1.22) (Melibiase)	0.48849588	FALSE	0	R1G8C1	2934	0.5
1030	3.17728365	3.7308E-4	0.31473425	0.0	2	6	FALSE	A0A059APK1	386.5	2	0	Eucalyptus grandis (Flooded gum)	0	RING-type domain-containing protein	0.68895948	FALSE	0	A0A059APK1	157496	0.58854962
1053	3.44290865	3.838E-5	0.29045209	0.0	2	6	FALSE	A0A059B4R3	322.0	2	0	Eucalyptus grandis (Flooded gum)	0	Potassium transporter	0.65101305	FALSE	0	A0A059B4R3	120466	0.70704846
1056	3.47776442	4.0016E-4	0.28754104	0.0	2	6	FALSE	A0A059ASE8	204.5	2	0	Eucalyptus grandis (Flooded gum)	0	Lipase_GDSL domain-containing protein	0.64603365	FALSE	0	A0A059ASE8	116074	0.50246914
1059	3.44290865	3.838E-5	0.29045209	0.0	2	6	FALSE	A0A059BCY8	322.0	2	0	Eucalyptus grandis (Flooded gum)	0	CRAL-TRIO domain-containing protein	0.65101305	FALSE	0	A0A059BCY8	120466	0.70704846
1072	3.30829327	6.9993E-4	0.30227066	0.0	2	5	FALSE	A0A059B5R9	286.0	2	0	Eucalyptus grandis (Flooded gum)	0	TIR domain-containing protein	0.67024382	FALSE	0	A0A059B5R9	112012	0.52875696
1076	3.7578125	2.756E-5	0.26611227	0.0	2	6	FALSE	A0A059ATH3	97.5	2	0	Eucalyptus grandis (Flooded gum)	0	Uncharacterized protein	0.60602679	FALSE	0	A0A059ATH3	5608	0.5545977
1077	3.7578125	2.756E-5	0.26611227	0.0	2	6	FALSE	A0A059AN34	97.5	2	0	Eucalyptus grandis (Flooded gum)	0	Uncharacterized protein	0.60602679	FALSE	0	A0A059AN34	5608	0.5545977
1082	3.7421875	4.412E-5	0.26722338	0.0	2	5	FALSE	A0A059B2V2	101.5	2	0	Eucalyptus grandis (Flooded gum)	0	Uncharacterized protein	0.60825893	FALSE	0	A0A059B2V2	6984	0.54918033
1095	4.5390625	4.36E-6	0.22030981	0.0	2	6	FALSE	A0A059ATF3	12.5	2	0	Eucalyptus grandis (Flooded gum)	0	Uncharacterized protein	0.49441964	FALSE	0	A0A059ATF3	1148	0.575
1097	4.10516827	1.497E-5	0.24359537	0.0	2	6	FALSE	A0A059BCF1	106.5	2	0	Eucalyptus grandis (Flooded gum)	0	Uncharacterized protein	0.55640453	FALSE	0	A0A059BCF1	9136	0.64329268
1100	3.4921875	2.6389E-4	0.28635347	0.0	2	6	FALSE	A0A059B3Y2	218.0	2	0	Eucalyptus grandis (Flooded gum)	0	Uncharacterized protein	0.64397321	FALSE	0	A0A059B3Y2	1277006	0.539801
1101	3.45252404	2.9788E-4	0.28964317	0.0	2	6	FALSE	A0A059BCI2	219.5	2	0	Eucalyptus grandis (Flooded gum)	0	NAD(P)-bd_dom domain-containing protein	0.64963942	FALSE	0	A0A059BCI2	120378	0.51411765
1103	3.43088942	2.1007E-4	0.29146961	0.0	2	6	FALSE	A0A059BAV2	242.0	2	0	Eucalyptus grandis (Flooded gum)	0	AP2/ERF domain-containing protein	0.65273008	FALSE	0	A0A059BAV2	63316	0.54035874
1104	3.42367788	2.7946E-4	0.29208355	0.0	2	6	FALSE	A0A059AZY3	237.5	2	0	Eucalyptus grandis (Flooded gum)	0	Protein kinase domain-containing protein (Fragment)	0.6537603	FALSE	0	A0A059AZY3	170974	0.52555556
1110	3.51382212	2.887E-4	0.28459039	0.0	2	6	FALSE	A0A059AMW9	212.0	2	0	Eucalyptus grandis (Flooded gum)	0	Uncharacterized protein	0.64088255	FALSE	0	A0A059AMW9	58400	0.56117021
1113	3.66526442	1.777E-5	0.27283161	0.0	2	6	FALSE	A0A059B8W8	163.5	2	0	Eucalyptus grandis (Flooded gum)	0	Protein kinase domain-containing protein	0.61924794	FALSE	0	A0A059B8W8	5042	0.61320755
1115	4.01622596	8.1E-5	0.24898997	0.0	2	6	FALSE	A0A059BI75	41.5	2	0	Eucalyptus grandis (Flooded gum)	0	PKS_ER domain-containing protein	0.56911058	FALSE	0	A0A059BI75	4392	0.52597403
1118	3.17728365	3.7308E-4	0.31473425	0.0	2	6	FALSE	A0A059B3I2	386.5	2	0	Eucalyptus grandis (Flooded gum)	0	Uncharacterized protein	0.68895948	FALSE	0	A0A059B3I2	157496	0.58854962
1122	3.44290865	3.838E-5	0.29045209	0.0	2	6	FALSE	A0A059B8Y3	322.0	2	0	Eucalyptus grandis (Flooded gum)	0	Aa_trans domain-containing protein	0.65101305	FALSE	0	A0A059B8Y3	120466	0.70704846
1123	3.66526442	1.777E-5	0.27283161	0.0	2	6	FALSE	A0A059AU19	163.5	2	0	Eucalyptus grandis (Flooded gum)	0	RRM domain-containing protein	0.61924794	FALSE	0	A0A059AU19	5042	0.61320755
1129	3.7578125	2.756E-5	0.26611227	0.0	2	6	FALSE	A0A059BFG7	97.5	2	0	Eucalyptus grandis (Flooded gum)	0	ABC transporter domain-containing protein	0.60602679	FALSE	0	A0A059BFG7	5608	0.5545977
1139	3.44290865	3.838E-5	0.29045209	0.0	2	6	FALSE	A0A059AYL5	322.0	2	0	Eucalyptus grandis (Flooded gum)	0	MFS domain-containing protein (Fragment)	0.65101305	FALSE	0	A0A059AYL5	120466	0.70704846
1144	3.17728365	3.7308E-4	0.31473425	0.0	2	6	FALSE	A0A059BCY1	386.5	2	0	Eucalyptus grandis (Flooded gum)	0	Uncharacterized protein	0.68895948	FALSE	0	A0A059BCY1	157496	0.58854962
1154	3.17728365	3.7308E-4	0.31473425	0.0	2	6	FALSE	A0A059BHN8	386.5	2	0	Eucalyptus grandis (Flooded gum)	0	GRAS domain-containing protein	0.68895948	FALSE	0	A0A059BHN8	157496	0.58854962
1159	3.44290865	3.838E-5	0.29045209	0.0	2	6	FALSE	A0A059B5D5	322.0	2	0	Eucalyptus grandis (Flooded gum)	0	Potassium transporter	0.65101305	FALSE	0	A0A059B5D5	120466	0.70704846
1172	3.68569712	2.3139E-4	0.27131909	0.0	2	6	FALSE	A0A059BEY0	135.5	2	0	Eucalyptus grandis (Flooded gum)	0	Uncharacterized protein	0.61632898	FALSE	0	A0A059BEY0	1161958	0.56041667
1174	4.10516827	1.497E-5	0.24359537	0.0	2	6	FALSE	A0A059AXF8	106.5	2	0	Eucalyptus grandis (Flooded gum)	0	Uncharacterized protein	0.55640453	FALSE	0	A0A059AXF8	9136	0.64329268
1178	3.17728365	3.7308E-4	0.31473425	0.0	2	6	FALSE	A0A059BAK7	386.5	2	0	Eucalyptus grandis (Flooded gum)	0	NB-ARC domain-containing protein	0.68895948	FALSE	0	A0A059BAK7	157496	0.58854962
1183	3.17728365	3.7308E-4	0.31473425	0.0	2	6	FALSE	A0A059AP55	386.5	2	0	Eucalyptus grandis (Flooded gum)	0	Uncharacterized protein	0.68895948	FALSE	0	A0A059AP55	157496	0.58854962
1194	3.17728365	3.7308E-4	0.31473425	0.0	2	6	FALSE	A0A059BF15	386.5	2	0	Eucalyptus grandis (Flooded gum)	0	Uncharacterized protein	0.68895948	FALSE	0	A0A059BF15	157496	0.58854962
1195	3.44290865	3.838E-5	0.29045209	0.0	2	6	FALSE	A0A059AUD1	322.0	2	0	Eucalyptus grandis (Flooded gum)	0	MFS domain-containing protein	0.65101305	FALSE	0	A0A059AUD1	120466	0.70704846
1197	3.44290865	3.838E-5	0.29045209	0.0	2	6	FALSE	A0A059AUD8	322.0	2	0	Eucalyptus grandis (Flooded gum)	0	Cytochrome b-c1 complex subunit 6	0.65101305	FALSE	0	A0A059AUD8	120466	0.70704846
1203	3.17728365	3.7308E-4	0.31473425	0.0	2	6	FALSE	A0A059B9J5	386.5	2	0	Eucalyptus grandis (Flooded gum)	0	Uncharacterized protein	0.68895948	FALSE	0	A0A059B9J5	157496	0.58854962
1204	3.66526442	1.777E-5	0.27283161	0.0	2	6	FALSE	A0A059ARI2	163.5	2	0	Eucalyptus grandis (Flooded gum)	0	Aconitate hydratase (Aconitase) (EC 4.2.1.3)	0.61924794	FALSE	0	A0A059ARI2	5042	0.61320755
1205	3.17728365	3.7308E-4	0.31473425	0.0	2	6	FALSE	A0A059B3M9	386.5	2	0	Eucalyptus grandis (Flooded gum)	0	ANK_REP_REGION domain-containing protein	0.68895948	FALSE	0	A0A059B3M9	157496	0.58854962
1206	3.4921875	2.6389E-4	0.28635347	0.0	2	6	FALSE	A0A059B526	218.0	2	0	Eucalyptus grandis (Flooded gum)	0	Uncharacterized protein	0.64397321	FALSE	0	A0A059B526	1277006	0.539801
1209	3.14723558	5.671E-4	0.31773916	0.0	2	6	FALSE	A0A059B6R9	393.0	2	0	Eucalyptus grandis (Flooded gum)	0	Bidirectional sugar transporter SWEET	0.69325206	FALSE	0	A0A059B6R9	1896504	0.57647059
1212	3.4921875	2.6389E-4	0.28635347	0.0	2	6	FALSE	A0A059BB20	218.0	2	0	Eucalyptus grandis (Flooded gum)	0	Uncharacterized protein	0.64397321	FALSE	0	A0A059BB20	1277006	0.539801
1214	3.68569712	2.3139E-4	0.27131909	0.0	2	6	FALSE	A0A059B2G5	135.5	2	0	Eucalyptus grandis (Flooded gum)	0	F-box domain-containing protein	0.61632898	FALSE	0	A0A059B2G5	1161958	0.56041667
1216	3.44290865	3.838E-5	0.29045209	0.0	2	6	FALSE	A0A059B8T2	322.0	2	0	Eucalyptus grandis (Flooded gum)	0	Ammonium transporter	0.65101305	FALSE	0	A0A059B8T2	120466	0.70704846
1219	4.10516827	1.497E-5	0.24359537	0.0	2	6	FALSE	A0A059ANQ3	106.5	2	0	Eucalyptus grandis (Flooded gum)	0	Uncharacterized protein (Fragment)	0.55640453	FALSE	0	A0A059ANQ3	9136	0.64329268
1220	3.44290865	3.838E-5	0.29045209	0.0	2	6	FALSE	A0A059B2T8	322.0	2	0	Eucalyptus grandis (Flooded gum)	0	MFS domain-containing protein	0.65101305	FALSE	0	A0A059B2T8	120466	0.70704846
1222	4.09314904	1.9253E-4	0.24431067	0.0	2	6	FALSE	A0A059ANS1	19.0	2	0	Eucalyptus grandis (Flooded gum)	0	PlsC domain-containing protein	0.55812157	FALSE	0	A0A059ANS1	19932	0.5
1227	3.51382212	2.887E-4	0.28459039	0.0	2	6	FALSE	A0A059B5K9	212.0	2	0	Eucalyptus grandis (Flooded gum)	0	Uncharacterized protein	0.64088255	FALSE	0	A0A059B5K9	58400	0.56117021
1228	3.17728365	3.7308E-4	0.31473425	0.0	2	6	FALSE	A0A059B138	386.5	2	0	Eucalyptus grandis (Flooded gum)	0	Uncharacterized protein	0.68895948	FALSE	0	A0A059B138	157496	0.58854962
1231	3.66526442	1.777E-5	0.27283161	0.0	2	6	FALSE	A0A059B4B1	163.5	2	0	Eucalyptus grandis (Flooded gum)	0	Protein kinase domain-containing protein	0.61924794	FALSE	0	A0A059B4B1	5042	0.61320755
1234	3.17728365	3.7308E-4	0.31473425	0.0	2	6	FALSE	A0A059B841	386.5	2	0	Eucalyptus grandis (Flooded gum)	0	Uncharacterized protein (Fragment)	0.68895948	FALSE	0	A0A059B841	157496	0.58854962
1237	3.44290865	3.838E-5	0.29045209	0.0	2	6	FALSE	A0A059B0I6	322.0	2	0	Eucalyptus grandis (Flooded gum)	0	Uncharacterized protein	0.65101305	FALSE	0	A0A059B0I6	120466	0.70704846
1242	3.44290865	3.838E-5	0.29045209	0.0	2	6	FALSE	A0A059APJ7	322.0	2	0	Eucalyptus grandis (Flooded gum)	0	MFS domain-containing protein	0.65101305	FALSE	0	A0A059APJ7	120466	0.70704846
1243	3.44290865	3.838E-5	0.29045209	0.0	2	6	FALSE	A0A059B4A5	322.0	2	0	Eucalyptus grandis (Flooded gum)	0	MFS domain-containing protein	0.65101305	FALSE	0	A0A059B4A5	120466	0.70704846
1244	3.44290865	3.838E-5	0.29045209	0.0	2	6	FALSE	A0A059AY85	322.0	2	0	Eucalyptus grandis (Flooded gum)	0	MFS domain-containing protein	0.65101305	FALSE	0	A0A059AY85	120466	0.70704846
1245	3.66766827	2.489E-5	0.27265279	0.0	2	6	FALSE	A0A059AW13	142.0	2	0	Eucalyptus grandis (Flooded gum)	0	DNA polymerase epsilon subunit (DNA polymerase II subunit 2)	0.61890453	FALSE	0	A0A059AW13	3934	0.53612167
1246	3.17728365	3.7308E-4	0.31473425	0.0	2	6	FALSE	A0A059B6M0	386.5	2	0	Eucalyptus grandis (Flooded gum)	0	Uncharacterized protein	0.68895948	FALSE	0	A0A059B6M0	157496	0.58854962
1248	3.44290865	3.838E-5	0.29045209	0.0	2	6	FALSE	A0A059AU37	322.0	2	0	Eucalyptus grandis (Flooded gum)	0	MFS domain-containing protein	0.65101305	FALSE	0	A0A059AU37	120466	0.70704846
1249	3.44290865	3.838E-5	0.29045209	0.0	2	6	FALSE	A0A059ATU7	322.0	2	0	Eucalyptus grandis (Flooded gum)	0	MFS domain-containing protein	0.65101305	FALSE	0	A0A059ATU7	120466	0.70704846
1251	3.17728365	3.7308E-4	0.31473425	0.0	2	6	FALSE	A0A059AP15	386.5	2	0	Eucalyptus grandis (Flooded gum)	0	Uncharacterized protein (Fragment)	0.68895948	FALSE	0	A0A059AP15	157496	0.58854962
1260	3.44290865	3.838E-5	0.29045209	0.0	2	6	FALSE	A0A059B580	322.0	2	0	Eucalyptus grandis (Flooded gum)	0	Protein DETOXIFICATION (Multidrug and toxic compound extrusion protein)	0.65101305	FALSE	0	A0A059B580	120466	0.70704846
1265	3.44290865	3.838E-5	0.29045209	0.0	2	6	FALSE	A0A059BC51	322.0	2	0	Eucalyptus grandis (Flooded gum)	0	MFS domain-containing protein	0.65101305	FALSE	0	A0A059BC51	120466	0.70704846
1277	3.44290865	3.838E-5	0.29045209	0.0	2	6	FALSE	A0A059BC73	322.0	2	0	Eucalyptus grandis (Flooded gum)	0	Uncharacterized protein	0.65101305	FALSE	0	A0A059BC73	120466	0.70704846
1278	3.14723558	5.671E-4	0.31773916	0.0	2	6	FALSE	A0A059AQ58	393.0	2	0	Eucalyptus grandis (Flooded gum)	0	Uncharacterized protein	0.69325206	FALSE	0	A0A059AQ58	1896504	0.57647059
1281	3.44290865	3.838E-5	0.29045209	0.0	2	6	FALSE	A0A059AUM4	322.0	2	0	Eucalyptus grandis (Flooded gum)	0	MFS domain-containing protein (Fragment)	0.65101305	FALSE	0	A0A059AUM4	120466	0.70704846
1284	3.44290865	3.838E-5	0.29045209	0.0	2	6	FALSE	A0A059BGJ3	322.0	2	0	Eucalyptus grandis (Flooded gum)	0	Aa_trans domain-containing protein	0.65101305	FALSE	0	A0A059BGJ3	120466	0.70704846
1294	3.14723558	5.671E-4	0.31773916	0.0	2	6	FALSE	A0A059BB07	393.0	2	0	Eucalyptus grandis (Flooded gum)	0	Uncharacterized protein	0.69325206	FALSE	0	A0A059BB07	1896504	0.57647059
1297	3.40925481	1.1215E-4	0.29331923	0.0	2	6	FALSE	A0A059AUW6	296.0	2	0	Eucalyptus grandis (Flooded gum)	0	Uncharacterized protein	0.65582074	FALSE	0	A0A059AUW6	82942	0.61458333
1298	3.44290865	3.838E-5	0.29045209	0.0	2	6	FALSE	A0A059ASU2	322.0	2	0	Eucalyptus grandis (Flooded gum)	0	MFS domain-containing protein	0.65101305	FALSE	0	A0A059ASU2	120466	0.70704846
1303	3.44290865	3.838E-5	0.29045209	0.0	2	6	FALSE	A0A059B850	322.0	2	0	Eucalyptus grandis (Flooded gum)	0	Protein DETOXIFICATION (Multidrug and toxic compound extrusion protein)	0.65101305	FALSE	0	A0A059B850	120466	0.70704846
1305	3.44290865	3.838E-5	0.29045209	0.0	2	6	FALSE	A0A059BF29	322.0	2	0	Eucalyptus grandis (Flooded gum)	0	Uncharacterized protein	0.65101305	FALSE	0	A0A059BF29	120466	0.70704846
1306	3.44290865	3.838E-5	0.29045209	0.0	2	6	FALSE	A0A059B6R2	322.0	2	0	Eucalyptus grandis (Flooded gum)	0	MFS domain-containing protein	0.65101305	FALSE	0	A0A059B6R2	120466	0.70704846
1312	4.16947115	3.2E-7	0.23983857	0.0	2	7	FALSE	R1GVP5	3.5	2	0	Botryosphaeria parva (strain UCR-NP2) (Grapevine canker fungus) (Neofusicoccum parvum)	0	Arabinogalactan endo-beta-1,4-galactanase (EC 3.2.1.89)	0.54721841	FALSE	0	R1GVP5	10	0.83333333
1314	3.59615385	4.53E-6	0.27807487	0.0	2	5	FALSE	R1E9S0	13.5	2	0	Botryosphaeria parva (strain UCR-NP2) (Grapevine canker fungus) (Neofusicoccum parvum)	0	Putative six-bladed beta-propeller-like protein	0.62912088	FALSE	0	R1E9S0	5428	0.65789474
1319	3.37439904	3.2895E-4	0.29634907	0.0	2	6	FALSE	A0A059A719	261.5	2	0	Eucalyptus grandis (Flooded gum)	0	Uncharacterized protein	0.66080014	FALSE	0	A0A059A719	60316	0.5305499
1352	3.37439904	3.2895E-4	0.29634907	0.0	2	6	FALSE	A0A058ZTB3	261.5	2	0	Eucalyptus grandis (Flooded gum)	0	Uncharacterized protein	0.66080014	FALSE	0	A0A058ZTB3	60316	0.5305499
1360	3.63401442	8.68E-5	0.27517777	0.0	2	5	FALSE	A0A058ZRS7	145.5	2	0	Eucalyptus grandis (Flooded gum)	0	Epimerase domain-containing protein (Fragment)	0.62371223	FALSE	0	A0A058ZRS7	20752	0.53125
1397	3.61899038	4.0E-7	0.27632016	0.0	2	5	FALSE	R1GV87	24.0	2	0	Botryosphaeria parva (strain UCR-NP2) (Grapevine canker fungus) (Neofusicoccum parvum)	0	Putative glutaminase protein	0.62585852	FALSE	0	R1GV87	68	0.85185185
1399	3.30829327	6.9993E-4	0.30227066	0.0	2	5	FALSE	A0A059A7A7	286.0	2	0	Eucalyptus grandis (Flooded gum)	0	Uncharacterized protein	0.67024382	FALSE	0	A0A059A7A7	112012	0.52875696
1403	3.66526442	1.777E-5	0.27283161	0.0	2	6	FALSE	A0A059A8Y0	163.5	2	0	Eucalyptus grandis (Flooded gum)	0	Protein kinase domain-containing protein	0.61924794	FALSE	0	A0A059A8Y0	5042	0.61320755
1405	4.05949519	1.0905E-4	0.24633605	0.0	2	6	FALSE	A0A059A4Y2	111.5	2	0	Eucalyptus grandis (Flooded gum)	0	Uncharacterized protein	0.56292926	FALSE	0	A0A059A4Y2	15248	0.54975124
1410	3.44771635	3.4564E-4	0.29004706	0.0	2	5	FALSE	A0A058ZZ57	214.0	2	0	Eucalyptus grandis (Flooded gum)	0	Uncharacterized protein	0.65032624	FALSE	0	A0A058ZZ57	120996	0.5035461
1411	3.17728365	3.7308E-4	0.31473425	0.0	2	6	FALSE	A0A059AKW7	386.5	2	0	Eucalyptus grandis (Flooded gum)	0	Uncharacterized protein	0.68895948	FALSE	0	A0A059AKW7	157496	0.58854962
1417	3.17728365	3.7308E-4	0.31473425	0.0	2	6	FALSE	A0A058ZUB3	386.5	2	0	Eucalyptus grandis (Flooded gum)	0	EGF-like domain-containing protein (Fragment)	0.68895948	FALSE	0	A0A058ZUB3	157496	0.58854962
1418	3.84975962	6.8E-7	0.25975648	0.0	2	6	FALSE	R1EK26	26.0	2	0	Botryosphaeria parva (strain UCR-NP2) (Grapevine canker fungus) (Neofusicoccum parvum)	0	Putative beta-d-glucoside glucohydrolase protein	0.59289148	FALSE	0	R1EK26	174	0.75757576
1424	3.66526442	1.777E-5	0.27283161	0.0	2	6	FALSE	A0A059A2R1	163.5	2	0	Eucalyptus grandis (Flooded gum)	0	Peptidylprolyl isomerase (EC 5.2.1.8)	0.61924794	FALSE	0	A0A059A2R1	5042	0.61320755
1425	3.85216346	1.963E-5	0.25959438	0.0	2	6	FALSE	R1E713	18.0	2	0	Botryosphaeria parva (strain UCR-NP2) (Grapevine canker fungus) (Neofusicoccum parvum)	0	Putative aspartic endopeptidase pep1 protein	0.59254808	FALSE	0	R1E713	1862	0.53125
1427	3.66526442	1.777E-5	0.27283161	0.0	2	6	FALSE	A0A059AEE8	163.5	2	0	Eucalyptus grandis (Flooded gum)	0	Uncharacterized protein	0.61924794	FALSE	0	A0A059AEE8	5042	0.61320755
1438	3.66045673	9.243E-5	0.27318995	0.0	2	6	FALSE	A0A059AJ26	140.5	2	0	Eucalyptus grandis (Flooded gum)	0	Uncharacterized protein	0.61993475	FALSE	0	A0A059AJ26	9668	0.51858736
1440	3.45252404	2.9788E-4	0.28964317	0.0	2	6	FALSE	A0A059AFZ6	219.5	2	0	Eucalyptus grandis (Flooded gum)	0	Uncharacterized protein	0.64963942	FALSE	0	A0A059AFZ6	120378	0.51411765
1441	3.44771635	3.4564E-4	0.29004706	0.0	2	5	FALSE	A0A058ZQN0	214.0	2	0	Eucalyptus grandis (Flooded gum)	0	Uncharacterized protein	0.65032624	FALSE	0	A0A058ZQN0	120996	0.5035461
1443	3.87319712	7.04E-6	0.25818464	0.0	2	6	FALSE	A0A059AGE5	63.0	2	0	Eucalyptus grandis (Flooded gum)	0	NOT2_3_5 domain-containing protein	0.58954327	FALSE	0	A0A059AGE5	2272	0.62626263
1444	3.14723558	5.671E-4	0.31773916	0.0	2	6	FALSE	A0A058ZZ06	393.0	2	0	Eucalyptus grandis (Flooded gum)	0	Uncharacterized protein (Fragment)	0.69325206	FALSE	0	A0A058ZZ06	1896504	0.57647059
1445	3.88161058	3.294E-5	0.25762502	0.0	2	6	FALSE	A0A059A920	40.0	2	0	Eucalyptus grandis (Flooded gum)	0	ABC transporter domain-containing protein	0.58834135	FALSE	0	A0A059A920	25498	0.55714286
1447	4.10516827	1.497E-5	0.24359537	0.0	2	6	FALSE	A0A058ZUA7	106.5	2	0	Eucalyptus grandis (Flooded gum)	0	Uncharacterized protein (Fragment)	0.55640453	FALSE	0	A0A058ZUA7	9136	0.64329268
1449	3.66526442	1.777E-5	0.27283161	0.0	2	6	FALSE	A0A058ZZ45	163.5	2	0	Eucalyptus grandis (Flooded gum)	0	EF-hand domain-containing protein	0.61924794	FALSE	0	A0A058ZZ45	5042	0.61320755
1452	3.33834135	5.8004E-4	0.29954995	0.0	2	6	FALSE	A0A059AEE9	280.0	2	0	Eucalyptus grandis (Flooded gum)	0	Uncharacterized protein	0.66595124	FALSE	0	A0A059AEE9	479164	0.53653846
1457	4.05949519	1.0905E-4	0.24633605	0.0	2	6	FALSE	A0A058ZSS4	111.5	2	0	Eucalyptus grandis (Flooded gum)	0	Uncharacterized protein	0.56292926	FALSE	0	A0A058ZSS4	15248	0.54975124
1458	3.88882212	1.723E-5	0.25714727	0.0	2	6	FALSE	A0A059A0N3	39.0	2	0	Eucalyptus grandis (Flooded gum)	0	Acyl-coenzyme A oxidase	0.58731113	FALSE	0	A0A059A0N3	2872	0.52054795
1464	3.74338942	2.689E-5	0.26713758	0.0	2	6	FALSE	A0A058ZX71	111.5	2	0	Eucalyptus grandis (Flooded gum)	0	Glucose-1-phosphate adenylyltransferase (EC 2.7.7.27) (ADP-glucose pyrophosphorylase)	0.60808723	FALSE	0	A0A058ZX71	6204	0.59408602
1473	3.35276442	6.4064E-4	0.29826134	0.0	2	5	FALSE	A0A059AI63	266.5	2	0	Eucalyptus grandis (Flooded gum)	0	DUF4220 domain-containing protein	0.6638908	FALSE	0	A0A059AI63	141398	0.52678571
1477	3.17728365	3.7308E-4	0.31473425	0.0	2	6	FALSE	A0A059A7Z7	386.5	2	0	Eucalyptus grandis (Flooded gum)	0	Flotillin-like	0.68895948	FALSE	0	A0A059A7Z7	157496	0.58854962
1487	3.37439904	3.2895E-4	0.29634907	0.0	2	6	FALSE	A0A058ZX50	261.5	2	0	Eucalyptus grandis (Flooded gum)	0	Uncharacterized protein	0.66080014	FALSE	0	A0A058ZX50	60316	0.5305499
1492	3.51382212	2.887E-4	0.28459039	0.0	2	6	FALSE	A0A059AG52	212.0	2	0	Eucalyptus grandis (Flooded gum)	0	Protein kinase domain-containing protein	0.64088255	FALSE	0	A0A059AG52	58400	0.56117021
1495	3.40925481	1.1215E-4	0.29331923	0.0	2	6	FALSE	A0A059A0D7	296.0	2	0	Eucalyptus grandis (Flooded gum)	0	Uncharacterized protein	0.65582074	FALSE	0	A0A059A0D7	82942	0.61458333
1503	4.10516827	1.497E-5	0.24359537	0.0	2	6	FALSE	A0A059ADU0	106.5	2	0	Eucalyptus grandis (Flooded gum)	0	Uncharacterized protein	0.55640453	FALSE	0	A0A059ADU0	9136	0.64329268
1504	3.18209135	0.00242357	0.31425873	0.0	2	5	FALSE	A0A059A3A2	332.0	2	0	Eucalyptus grandis (Flooded gum)	0	Protein kinase domain-containing protein	0.68827266	FALSE	0	A0A059A3A2	276732	0.51397516
1517	3.66526442	1.777E-5	0.27283161	0.0	2	6	FALSE	A0A058ZZU3	163.5	2	0	Eucalyptus grandis (Flooded gum)	0	Uncharacterized protein	0.61924794	FALSE	0	A0A058ZZU3	5042	0.61320755
1519	3.45252404	2.9788E-4	0.28964317	0.0	2	6	FALSE	A0A059AC99	219.5	2	0	Eucalyptus grandis (Flooded gum)	0	Fe-S cluster assembly protein DRE2	0.64963942	FALSE	0	A0A059AC99	120378	0.51411765
1523	3.65444712	4.019E-5	0.2736392	0.0	2	6	FALSE	A0A059A4E6	157.5	2	0	Eucalyptus grandis (Flooded gum)	0	Uncharacterized protein	0.62079327	FALSE	0	A0A059A4E6	7716	0.57116788
1531	3.76262019	1.2991E-4	0.26577224	0.0	2	6	FALSE	A0A059AE68	90.0	2	0	Eucalyptus grandis (Flooded gum)	0	Uncharacterized protein	0.60533997	FALSE	0	A0A059AE68	237462	0.52046784
1536	4.10516827	1.497E-5	0.24359537	0.0	2	6	FALSE	A0A058ZUY1	106.5	2	0	Eucalyptus grandis (Flooded gum)	0	Uncharacterized protein	0.55640453	FALSE	0	A0A058ZUY1	9136	0.64329268
1541	3.44290865	3.838E-5	0.29045209	0.0	2	6	FALSE	A0A059A7P9	322.0	2	0	Eucalyptus grandis (Flooded gum)	0	Uncharacterized protein	0.65101305	FALSE	0	A0A059A7P9	120466	0.70704846
1544	3.17728365	3.7308E-4	0.31473425	0.0	2	6	FALSE	A0A059AC50	386.5	2	0	Eucalyptus grandis (Flooded gum)	0	Carrier domain-containing protein	0.68895948	FALSE	0	A0A059AC50	157496	0.58854962
1549	3.68569712	2.3139E-4	0.27131909	0.0	2	6	FALSE	A0A059A8Z9	135.5	2	0	Eucalyptus grandis (Flooded gum)	0	Phorbol-ester/DAG-type domain-containing protein	0.61632898	FALSE	0	A0A059A8Z9	1161958	0.56041667
1550	3.37439904	3.2895E-4	0.29634907	0.0	2	6	FALSE	A0A058ZUB2	261.5	2	0	Eucalyptus grandis (Flooded gum)	0	Uncharacterized protein	0.66080014	FALSE	0	A0A058ZUB2	60316	0.5305499
1553	3.17728365	3.7308E-4	0.31473425	0.0	2	6	FALSE	A0A059AK66	386.5	2	0	Eucalyptus grandis (Flooded gum)	0	WAT1-related protein	0.68895948	FALSE	0	A0A059AK66	157496	0.58854962
1555	3.17728365	3.7308E-4	0.31473425	0.0	2	6	FALSE	A0A059A253	386.5	2	0	Eucalyptus grandis (Flooded gum)	0	CRAL-TRIO domain-containing protein	0.68895948	FALSE	0	A0A059A253	157496	0.58854962
1556	3.35276442	6.4064E-4	0.29826134	0.0	2	5	FALSE	A0A059AJC2	266.5	2	0	Eucalyptus grandis (Flooded gum)	0	DUF4220 domain-containing protein	0.6638908	FALSE	0	A0A059AJC2	141398	0.52678571
1565	3.17728365	3.7308E-4	0.31473425	0.0	2	6	FALSE	A0A059A084	386.5	2	0	Eucalyptus grandis (Flooded gum)	0	Uncharacterized protein	0.68895948	FALSE	0	A0A059A084	157496	0.58854962
1574	3.40925481	1.1215E-4	0.29331923	0.0	2	6	FALSE	A0A059A9J7	296.0	2	0	Eucalyptus grandis (Flooded gum)	0	Uncharacterized protein	0.65582074	FALSE	0	A0A059A9J7	82942	0.61458333
1576	3.66526442	1.777E-5	0.27283161	0.0	2	6	FALSE	A0A059AB81	163.5	2	0	Eucalyptus grandis (Flooded gum)	0	Uncharacterized protein	0.61924794	FALSE	0	A0A059AB81	5042	0.61320755
1577	3.66045673	9.243E-5	0.27318995	0.0	2	6	FALSE	A0A059AKT6	140.5	2	0	Eucalyptus grandis (Flooded gum)	0	Protein kinase domain-containing protein	0.61993475	FALSE	0	A0A059AKT6	9668	0.51858736
1583	3.68569712	2.3139E-4	0.27131909	0.0	2	6	FALSE	A0A059AGP9	135.5	2	0	Eucalyptus grandis (Flooded gum)	0	Uncharacterized protein	0.61632898	FALSE	0	A0A059AGP9	1161958	0.56041667
1592	3.4921875	2.6389E-4	0.28635347	0.0	2	6	FALSE	A0A058ZR95	218.0	2	0	Eucalyptus grandis (Flooded gum)	0	Uncharacterized protein	0.64397321	FALSE	0	A0A058ZR95	1277006	0.539801
1594	3.44290865	3.838E-5	0.29045209	0.0	2	6	FALSE	A0A059A7R2	322.0	2	0	Eucalyptus grandis (Flooded gum)	0	MFS domain-containing protein	0.65101305	FALSE	0	A0A059A7R2	120466	0.70704846
1597	3.44290865	3.838E-5	0.29045209	0.0	2	6	FALSE	A0A059A1B6	322.0	2	0	Eucalyptus grandis (Flooded gum)	0	Uncharacterized protein	0.65101305	FALSE	0	A0A059A1B6	120466	0.70704846
1600	3.44290865	3.838E-5	0.29045209	0.0	2	6	FALSE	A0A059A1W2	322.0	2	0	Eucalyptus grandis (Flooded gum)	0	AA_permease_C domain-containing protein	0.65101305	FALSE	0	A0A059A1W2	120466	0.70704846
1603	4.10516827	1.497E-5	0.24359537	0.0	2	6	FALSE	A0A059A5I3	106.5	2	0	Eucalyptus grandis (Flooded gum)	0	Uncharacterized protein	0.55640453	FALSE	0	A0A059A5I3	9136	0.64329268
1633	3.44290865	3.838E-5	0.29045209	0.0	2	6	FALSE	A0A059AFF2	322.0	2	0	Eucalyptus grandis (Flooded gum)	0	Uncharacterized protein	0.65101305	FALSE	0	A0A059AFF2	120466	0.70704846
1635	3.17728365	3.7308E-4	0.31473425	0.0	2	6	FALSE	A0A058ZW69	386.5	2	0	Eucalyptus grandis (Flooded gum)	0	NB-ARC domain-containing protein	0.68895948	FALSE	0	A0A058ZW69	157496	0.58854962
1636	3.44290865	3.838E-5	0.29045209	0.0	2	6	FALSE	A0A059A7D5	322.0	2	0	Eucalyptus grandis (Flooded gum)	0	TPT domain-containing protein	0.65101305	FALSE	0	A0A059A7D5	120466	0.70704846
1644	3.18209135	0.00242357	0.31425873	0.0	2	5	FALSE	A0A059AIJ9	332.0	2	0	Eucalyptus grandis (Flooded gum)	0	Protein kinase domain-containing protein	0.68827266	FALSE	0	A0A059AIJ9	276732	0.51397516
1648	3.43689904	8.4105E-4	0.29095996	0.0	2	5	FALSE	A0A059A0M1	221.0	2	0	Eucalyptus grandis (Flooded gum)	0	Uncharacterized protein	0.65187157	FALSE	0	A0A059A0M1	207422	0.50574713
1651	3.44290865	3.838E-5	0.29045209	0.0	2	6	FALSE	A0A058ZZ71	322.0	2	0	Eucalyptus grandis (Flooded gum)	0	MFS domain-containing protein	0.65101305	FALSE	0	A0A058ZZ71	120466	0.70704846
1654	3.66526442	1.777E-5	0.27283161	0.0	2	6	FALSE	A0A059AAX3	163.5	2	0	Eucalyptus grandis (Flooded gum)	0	Replication factor C subunit 1	0.61924794	FALSE	0	A0A059AAX3	5042	0.61320755
1658	4.10516827	1.497E-5	0.24359537	0.0	2	6	FALSE	A0A058ZX65	106.5	2	0	Eucalyptus grandis (Flooded gum)	0	Uncharacterized protein	0.55640453	FALSE	0	A0A058ZX65	9136	0.64329268
1662	3.44290865	3.838E-5	0.29045209	0.0	2	6	FALSE	A0A058ZQR3	322.0	2	0	Eucalyptus grandis (Flooded gum)	0	Uncharacterized protein (Fragment)	0.65101305	FALSE	0	A0A058ZQR3	120466	0.70704846
1671	3.47295673	6.216E-5	0.28793909	0.0	2	6	FALSE	A0A058ZXS9	211.5	2	0	Eucalyptus grandis (Flooded gum)	0	Protein kinase domain-containing protein	0.64672047	FALSE	0	A0A058ZXS9	36876	0.51593137
1676	3.17728365	3.7308E-4	0.31473425	0.0	2	6	FALSE	A0A059AFS8	386.5	2	0	Eucalyptus grandis (Flooded gum)	0	Pyr_redox_2 domain-containing protein	0.68895948	FALSE	0	A0A059AFS8	157496	0.58854962
1679	3.17728365	3.7308E-4	0.31473425	0.0	2	6	FALSE	A0A058ZZJ8	386.5	2	0	Eucalyptus grandis (Flooded gum)	0	Cytochrome b561 and DOMON domain-containing protein	0.68895948	FALSE	0	A0A058ZZJ8	157496	0.58854962
1687	3.17728365	3.7308E-4	0.31473425	0.0	2	6	FALSE	A0A059A0L8	386.5	2	0	Eucalyptus grandis (Flooded gum)	0	Uncharacterized protein	0.68895948	FALSE	0	A0A059A0L8	157496	0.58854962
1690	3.66526442	1.777E-5	0.27283161	0.0	2	6	FALSE	A0A059ALC6	163.5	2	0	Eucalyptus grandis (Flooded gum)	0	Phospho-2-dehydro-3-deoxyheptonate aldolase (EC 2.5.1.54)	0.61924794	FALSE	0	A0A059ALC6	5042	0.61320755
1694	3.44290865	3.838E-5	0.29045209	0.0	2	6	FALSE	A0A059AEQ8	322.0	2	0	Eucalyptus grandis (Flooded gum)	0	Ammonium transporter	0.65101305	FALSE	0	A0A059AEQ8	120466	0.70704846
1699	3.44290865	3.838E-5	0.29045209	0.0	2	6	FALSE	A0A059A0A1	322.0	2	0	Eucalyptus grandis (Flooded gum)	0	MFS domain-containing protein	0.65101305	FALSE	0	A0A059A0A1	120466	0.70704846
1704	3.44290865	3.838E-5	0.29045209	0.0	2	6	FALSE	A0A058ZUP2	322.0	2	0	Eucalyptus grandis (Flooded gum)	0	Uncharacterized protein	0.65101305	FALSE	0	A0A058ZUP2	120466	0.70704846
1707	3.14723558	5.671E-4	0.31773916	0.0	2	6	FALSE	A0A059A6U8	393.0	2	0	Eucalyptus grandis (Flooded gum)	0	Uncharacterized protein	0.69325206	FALSE	0	A0A059A6U8	1896504	0.57647059
1726	3.44290865	3.838E-5	0.29045209	0.0	2	6	FALSE	A0A059A9I9	322.0	2	0	Eucalyptus grandis (Flooded gum)	0	MFS domain-containing protein (Fragment)	0.65101305	FALSE	0	A0A059A9I9	120466	0.70704846
1729	3.44290865	3.838E-5	0.29045209	0.0	2	6	FALSE	A0A059A1V2	322.0	2	0	Eucalyptus grandis (Flooded gum)	0	Ammonium transporter	0.65101305	FALSE	0	A0A059A1V2	120466	0.70704846
72	4.05949519	0.0	0.24633605	0.0	1	6	FALSE	A0A059DI31	47.0	1	0	Eucalyptus grandis (Flooded gum)	0	RRM domain-containing protein	0.56292926	FALSE	0	A0A059DI31	0	0.0
73	3.54747596	0.0	0.28189056	0.0	1	6	FALSE	A0A059DII3	367.0	1	0	Eucalyptus grandis (Flooded gum)	0	Uncharacterized protein	0.63607486	FALSE	0	A0A059DII3	0	0.0
74	3.47896635	0.0	0.2874417	0.0	1	6	FALSE	A0A059DFF1	406.0	1	0	Eucalyptus grandis (Flooded gum)	0	Fe2OG dioxygenase domain-containing protein	0.64586195	FALSE	0	A0A059DFF1	0	0.0
75	4.05949519	0.0	0.24633605	0.0	1	6	FALSE	A0A059DK43	47.0	1	0	Eucalyptus grandis (Flooded gum)	0	AP2/ERF domain-containing protein	0.56292926	FALSE	0	A0A059DK43	0	0.0
76	4.05949519	0.0	0.24633605	0.0	1	6	FALSE	A0A059DE80	47.0	1	0	Eucalyptus grandis (Flooded gum)	0	Uncharacterized protein	0.56292926	FALSE	0	A0A059DE80	0	0.0
77	3.67608173	0.0	0.27202877	0.0	1	6	FALSE	A0A059DJJ3	258.0	1	0	Eucalyptus grandis (Flooded gum)	0	Uncharacterized protein	0.61770261	FALSE	0	A0A059DJJ3	0	0.0
78	4.25661058	0.0	0.2349287	0.0	1	6	FALSE	A0A059DHN3	69.0	1	0	Eucalyptus grandis (Flooded gum)	0	G-patch domain-containing protein	0.53476992	FALSE	0	A0A059DHN3	0	0.0
79	3.67608173	0.0	0.27202877	0.0	1	6	FALSE	A0A059DC42	258.0	1	0	Eucalyptus grandis (Flooded gum)	0	Uncharacterized protein	0.61770261	FALSE	0	A0A059DC42	0	0.0
80	3.47896635	0.0	0.2874417	0.0	1	6	FALSE	A0A059DE15	406.0	1	0	Eucalyptus grandis (Flooded gum)	0	Uncharacterized protein	0.64586195	FALSE	0	A0A059DE15	0	0.0
81	3.47896635	0.0	0.2874417	0.0	1	6	FALSE	A0A059DE99	406.0	1	0	Eucalyptus grandis (Flooded gum)	0	Glycosyltransferase (EC 2.4.1.-)	0.64586195	FALSE	0	A0A059DE99	0	0.0
82	3.47896635	0.0	0.2874417	0.0	1	6	FALSE	A0A059DDP6	406.0	1	0	Eucalyptus grandis (Flooded gum)	0	Protein kinase domain-containing protein	0.64586195	FALSE	0	A0A059DDP6	0	0.0
83	4.25661058	0.0	0.2349287	0.0	1	6	FALSE	A0A059DHN0	69.0	1	0	Eucalyptus grandis (Flooded gum)	0	Uncharacterized protein	0.53476992	FALSE	0	A0A059DHN0	0	0.0
84	3.47896635	0.0	0.2874417	0.0	1	6	FALSE	A0A059DJH1	406.0	1	0	Eucalyptus grandis (Flooded gum)	0	NAC domain-containing protein	0.64586195	FALSE	0	A0A059DJH1	0	0.0
85	4.05949519	0.0	0.24633605	0.0	1	6	FALSE	A0A059DC57	47.0	1	0	Eucalyptus grandis (Flooded gum)	0	Uncharacterized protein	0.56292926	FALSE	0	A0A059DC57	0	0.0
86	3.54747596	0.0	0.28189056	0.0	1	6	FALSE	A0A059DDT7	367.0	1	0	Eucalyptus grandis (Flooded gum)	0	40S ribosomal protein S12	0.63607486	FALSE	0	A0A059DDT7	0	0.0
87	3.76983173	0.0	0.26526383	0.0	1	6	FALSE	A0A059DIP7	166.0	1	0	Eucalyptus grandis (Flooded gum)	0	Uncharacterized protein	0.60430975	FALSE	0	A0A059DIP7	0	0.0
88	3.47896635	0.0	0.2874417	0.0	1	6	FALSE	A0A059DGX1	406.0	1	0	Eucalyptus grandis (Flooded gum)	0	Glyco_transf_20 domain-containing protein	0.64586195	FALSE	0	A0A059DGX1	0	0.0
89	3.54747596	0.0	0.28189056	0.0	1	6	FALSE	A0A059DJP9	367.0	1	0	Eucalyptus grandis (Flooded gum)	0	HMA domain-containing protein	0.63607486	FALSE	0	A0A059DJP9	0	0.0
90	3.83713942	0.0	0.26061081	0.0	1	6	FALSE	A0A059DI51	117.0	1	0	Eucalyptus grandis (Flooded gum)	0	Uncharacterized protein	0.59469437	FALSE	0	A0A059DI51	0	0.0
91	3.76983173	0.0	0.26526383	0.0	1	6	FALSE	A0A059DK77	166.0	1	0	Eucalyptus grandis (Flooded gum)	0	Uncharacterized protein	0.60430975	FALSE	0	A0A059DK77	0	0.0
92	3.67608173	0.0	0.27202877	0.0	1	6	FALSE	A0A059DG12	258.0	1	0	Eucalyptus grandis (Flooded gum)	0	AAA domain-containing protein	0.61770261	FALSE	0	A0A059DG12	0	0.0
93	3.83713942	0.0	0.26061081	0.0	1	6	FALSE	A0A059DHX7	117.0	1	0	Eucalyptus grandis (Flooded gum)	0	RING-type domain-containing protein (Fragment)	0.59469437	FALSE	0	A0A059DHX7	0	0.0
95	3.47896635	0.0	0.2874417	0.0	1	6	FALSE	A0A059DFK6	406.0	1	0	Eucalyptus grandis (Flooded gum)	0	Uncharacterized protein	0.64586195	FALSE	0	A0A059DFK6	0	0.0
98	3.47896635	0.0	0.2874417	0.0	1	6	FALSE	A0A059DFC1	406.0	1	0	Eucalyptus grandis (Flooded gum)	0	F-box domain-containing protein	0.64586195	FALSE	0	A0A059DFC1	0	0.0
99	3.47896635	0.0	0.2874417	0.0	1	6	FALSE	A0A059DFE9	406.0	1	0	Eucalyptus grandis (Flooded gum)	0	Uncharacterized protein	0.64586195	FALSE	0	A0A059DFE9	0	0.0
103	3.6484375	0.0	0.27408994	0.0	1	7	FALSE	A0A059DCK8	419.0	1	0	Eucalyptus grandis (Flooded gum)	0	Protein DETOXIFICATION (Multidrug and toxic compound extrusion protein)	0.62165179	FALSE	0	A0A059DCK8	0	0.0
106	3.76983173	0.0	0.26526383	0.0	1	6	FALSE	A0A059DGY3	166.0	1	0	Eucalyptus grandis (Flooded gum)	0	Uncharacterized protein (Fragment)	0.60430975	FALSE	0	A0A059DGY3	0	0.0
107	4.11959135	0.0	0.24274252	0.0	1	6	FALSE	A0A059DHC9	154.0	1	0	Eucalyptus grandis (Flooded gum)	0	Uncharacterized protein	0.55434409	FALSE	0	A0A059DHC9	0	0.0
109	3.47896635	0.0	0.2874417	0.0	1	6	FALSE	A0A059DKB7	406.0	1	0	Eucalyptus grandis (Flooded gum)	0	CP-type G domain-containing protein	0.64586195	FALSE	0	A0A059DKB7	0	0.0
110	4.11959135	0.0	0.24274252	0.0	1	6	FALSE	A0A059DH06	154.0	1	0	Eucalyptus grandis (Flooded gum)	0	Rx_N domain-containing protein	0.55434409	FALSE	0	A0A059DH06	0	0.0
111	3.67608173	0.0	0.27202877	0.0	1	6	FALSE	A0A059DFW9	258.0	1	0	Eucalyptus grandis (Flooded gum)	0	AAA domain-containing protein	0.61770261	FALSE	0	A0A059DFW9	0	0.0
113	3.47896635	0.0	0.2874417	0.0	1	6	FALSE	A0A059DEZ3	406.0	1	0	Eucalyptus grandis (Flooded gum)	0	Uncharacterized protein	0.64586195	FALSE	0	A0A059DEZ3	0	0.0
114	3.47896635	0.0	0.2874417	0.0	1	6	FALSE	A0A059DBK4	406.0	1	0	Eucalyptus grandis (Flooded gum)	0	Uncharacterized protein	0.64586195	FALSE	0	A0A059DBK4	0	0.0
115	3.54747596	0.0	0.28189056	0.0	1	6	FALSE	A0A059DBT2	367.0	1	0	Eucalyptus grandis (Flooded gum)	0	Protein kinase domain-containing protein	0.63607486	FALSE	0	A0A059DBT2	0	0.0
116	3.47896635	0.0	0.2874417	0.0	1	6	FALSE	A0A059DFA7	406.0	1	0	Eucalyptus grandis (Flooded gum)	0	Uncharacterized protein	0.64586195	FALSE	0	A0A059DFA7	0	0.0
117	3.54747596	0.0	0.28189056	0.0	1	6	FALSE	A0A059DHP8	367.0	1	0	Eucalyptus grandis (Flooded gum)	0	Uncharacterized protein	0.63607486	FALSE	0	A0A059DHP8	0	0.0
118	3.67608173	0.0	0.27202877	0.0	1	6	FALSE	A0A059DEK2	258.0	1	0	Eucalyptus grandis (Flooded gum)	0	ANK_REP_REGION domain-containing protein	0.61770261	FALSE	0	A0A059DEK2	0	0.0
119	4.25661058	0.0	0.2349287	0.0	1	6	FALSE	A0A059DE09	69.0	1	0	Eucalyptus grandis (Flooded gum)	0	Uncharacterized protein	0.53476992	FALSE	0	A0A059DE09	0	0.0
121	3.67608173	0.0	0.27202877	0.0	1	6	FALSE	A0A059DDJ6	258.0	1	0	Eucalyptus grandis (Flooded gum)	0	SWIM-type domain-containing protein	0.61770261	FALSE	0	A0A059DDJ6	0	0.0
122	3.95733173	0.0	0.25269552	0.0	1	6	FALSE	A0A059DHM8	69.0	1	0	Eucalyptus grandis (Flooded gum)	0	Uncharacterized protein	0.57752404	FALSE	0	A0A059DHM8	0	0.0
124	3.67608173	0.0	0.27202877	0.0	1	6	FALSE	A0A059DDC5	258.0	1	0	Eucalyptus grandis (Flooded gum)	0	Uncharacterized protein	0.61770261	FALSE	0	A0A059DDC5	0	0.0
125	4.49939904	0.0	0.2222519	0.0	1	6	FALSE	A0A059DHF0	59.0	1	0	Eucalyptus grandis (Flooded gum)	0	Uncharacterized protein	0.50008585	FALSE	0	A0A059DHF0	0	0.0
126	3.6484375	0.0	0.27408994	0.0	1	7	FALSE	A0A059DGR9	419.0	1	0	Eucalyptus grandis (Flooded gum)	0	AA_permease_C domain-containing protein	0.62165179	FALSE	0	A0A059DGR9	0	0.0
127	3.67608173	0.0	0.27202877	0.0	1	6	FALSE	A0A059DIW6	258.0	1	0	Eucalyptus grandis (Flooded gum)	0	Uncharacterized protein	0.61770261	FALSE	0	A0A059DIW6	0	0.0
129	3.67608173	0.0	0.27202877	0.0	1	6	FALSE	A0A059DGA0	258.0	1	0	Eucalyptus grandis (Flooded gum)	0	Tr-type G domain-containing protein	0.61770261	FALSE	0	A0A059DGA0	0	0.0
130	3.6484375	0.0	0.27408994	0.0	1	7	FALSE	A0A059DHS2	419.0	1	0	Eucalyptus grandis (Flooded gum)	0	AA_permease_C domain-containing protein	0.62165179	FALSE	0	A0A059DHS2	0	0.0
131	4.09555288	0.0	0.24416728	0.0	1	6	FALSE	A0A059DIV3	36.0	1	0	Eucalyptus grandis (Flooded gum)	0	Uncharacterized protein (Fragment)	0.55777816	FALSE	0	A0A059DIV3	0	0.0
132	3.6484375	0.0	0.27408994	0.0	1	7	FALSE	A0A059DHD8	419.0	1	0	Eucalyptus grandis (Flooded gum)	0	Uncharacterized protein	0.62165179	FALSE	0	A0A059DHD8	0	0.0
133	3.47896635	0.0	0.2874417	0.0	1	6	FALSE	A0A059DJF2	406.0	1	0	Eucalyptus grandis (Flooded gum)	0	NAC domain-containing protein	0.64586195	FALSE	0	A0A059DJF2	0	0.0
135	3.6484375	0.0	0.27408994	0.0	1	7	FALSE	A0A059DFN4	419.0	1	0	Eucalyptus grandis (Flooded gum)	0	Uncharacterized protein	0.62165179	FALSE	0	A0A059DFN4	0	0.0
137	3.47896635	0.0	0.2874417	0.0	1	6	FALSE	A0A059DCS8	406.0	1	0	Eucalyptus grandis (Flooded gum)	0	Uncharacterized protein (Fragment)	0.64586195	FALSE	0	A0A059DCS8	0	0.0
138	4.37680288	0.0	0.22847728	0.0	1	6	FALSE	A0A059DFL7	33.0	1	0	Eucalyptus grandis (Flooded gum)	0	Uncharacterized protein	0.51759959	FALSE	0	A0A059DFL7	0	0.0
139	3.6484375	0.0	0.27408994	0.0	1	7	FALSE	A0A059DHU7	419.0	1	0	Eucalyptus grandis (Flooded gum)	0	Protein DETOXIFICATION (Multidrug and toxic compound extrusion protein)	0.62165179	FALSE	0	A0A059DHU7	0	0.0
140	3.47896635	0.0	0.2874417	0.0	1	6	FALSE	A0A059DFT5	406.0	1	0	Eucalyptus grandis (Flooded gum)	0	Glycos_transf_N domain-containing protein	0.64586195	FALSE	0	A0A059DFT5	0	0.0
141	3.6484375	0.0	0.27408994	0.0	1	7	FALSE	A0A059DHN4	419.0	1	0	Eucalyptus grandis (Flooded gum)	0	Protein DETOXIFICATION (Multidrug and toxic compound extrusion protein)	0.62165179	FALSE	0	A0A059DHN4	0	0.0
143	3.54747596	0.0	0.28189056	0.0	1	6	FALSE	A0A059DH53	367.0	1	0	Eucalyptus grandis (Flooded gum)	0	Uncharacterized protein	0.63607486	FALSE	0	A0A059DH53	0	0.0
144	3.47896635	0.0	0.2874417	0.0	1	6	FALSE	A0A059DJ72	406.0	1	0	Eucalyptus grandis (Flooded gum)	0	Uncharacterized protein	0.64586195	FALSE	0	A0A059DJ72	0	0.0
146	3.54747596	0.0	0.28189056	0.0	1	6	FALSE	A0A059DED4	367.0	1	0	Eucalyptus grandis (Flooded gum)	0	Uncharacterized protein	0.63607486	FALSE	0	A0A059DED4	0	0.0
147	3.54747596	0.0	0.28189056	0.0	1	6	FALSE	A0A059DKE6	367.0	1	0	Eucalyptus grandis (Flooded gum)	0	Ribosomal protein L15	0.63607486	FALSE	0	A0A059DKE6	0	0.0
148	3.47896635	0.0	0.2874417	0.0	1	6	FALSE	A0A059DIT8	406.0	1	0	Eucalyptus grandis (Flooded gum)	0	Ribosomal_S7 domain-containing protein	0.64586195	FALSE	0	A0A059DIT8	0	0.0
151	3.54747596	0.0	0.28189056	0.0	1	6	FALSE	A0A059DJ97	367.0	1	0	Eucalyptus grandis (Flooded gum)	0	Uncharacterized protein	0.63607486	FALSE	0	A0A059DJ97	0	0.0
153	3.47896635	0.0	0.2874417	0.0	1	6	FALSE	A0A059DIF5	406.0	1	0	Eucalyptus grandis (Flooded gum)	0	Dirigent protein	0.64586195	FALSE	0	A0A059DIF5	0	0.0
154	3.67608173	0.0	0.27202877	0.0	1	6	FALSE	A0A059DC56	258.0	1	0	Eucalyptus grandis (Flooded gum)	0	Uncharacterized protein	0.61770261	FALSE	0	A0A059DC56	0	0.0
157	3.77824519	0.0	0.26467314	0.0	1	6	FALSE	A0A059DDC2	225.0	1	0	Eucalyptus grandis (Flooded gum)	0	Solute carrier family 40 protein	0.60310783	FALSE	0	A0A059DDC2	0	0.0
158	3.6484375	0.0	0.27408994	0.0	1	7	FALSE	A0A059DED5	419.0	1	0	Eucalyptus grandis (Flooded gum)	0	Uncharacterized protein	0.62165179	FALSE	0	A0A059DED5	0	0.0
161	3.77824519	0.0	0.26467314	0.0	1	6	FALSE	A0A059DDS6	225.0	1	0	Eucalyptus grandis (Flooded gum)	0	Uncharacterized protein	0.60310783	FALSE	0	A0A059DDS6	0	0.0
163	3.6484375	0.0	0.27408994	0.0	1	7	FALSE	A0A059DC10	419.0	1	0	Eucalyptus grandis (Flooded gum)	0	Aa_trans domain-containing protein	0.62165179	FALSE	0	A0A059DC10	0	0.0
166	3.6484375	0.0	0.27408994	0.0	1	7	FALSE	A0A059DHE0	419.0	1	0	Eucalyptus grandis (Flooded gum)	0	Protein DETOXIFICATION (Multidrug and toxic compound extrusion protein)	0.62165179	FALSE	0	A0A059DHE0	0	0.0
167	3.54747596	0.0	0.28189056	0.0	1	6	FALSE	A0A059DEB3	367.0	1	0	Eucalyptus grandis (Flooded gum)	0	Uncharacterized protein	0.63607486	FALSE	0	A0A059DEB3	0	0.0
168	3.6484375	0.0	0.27408994	0.0	1	7	FALSE	A0A059DCR5	419.0	1	0	Eucalyptus grandis (Flooded gum)	0	Ammonium transporter	0.62165179	FALSE	0	A0A059DCR5	0	0.0
170	3.67608173	0.0	0.27202877	0.0	1	6	FALSE	A0A059DGG6	258.0	1	0	Eucalyptus grandis (Flooded gum)	0	Protein kinase domain-containing protein	0.61770261	FALSE	0	A0A059DGG6	0	0.0
172	3.6484375	0.0	0.27408994	0.0	1	7	FALSE	A0A059DJJ5	419.0	1	0	Eucalyptus grandis (Flooded gum)	0	MFS domain-containing protein (Fragment)	0.62165179	FALSE	0	A0A059DJJ5	0	0.0
175	3.6484375	0.0	0.27408994	0.0	1	7	FALSE	A0A059DEZ6	419.0	1	0	Eucalyptus grandis (Flooded gum)	0	Uncharacterized protein	0.62165179	FALSE	0	A0A059DEZ6	0	0.0
176	3.47896635	0.0	0.2874417	0.0	1	6	FALSE	A0A059DJG6	406.0	1	0	Eucalyptus grandis (Flooded gum)	0	Fe2OG dioxygenase domain-containing protein	0.64586195	FALSE	0	A0A059DJG6	0	0.0
177	3.6484375	0.0	0.27408994	0.0	1	7	FALSE	A0A059DEX7	419.0	1	0	Eucalyptus grandis (Flooded gum)	0	Plasma membrane ATPase (EC 7.1.2.1)	0.62165179	FALSE	0	A0A059DEX7	0	0.0
182	3.6484375	0.0	0.27408994	0.0	1	7	FALSE	A0A059DK23	419.0	1	0	Eucalyptus grandis (Flooded gum)	0	Protein DETOXIFICATION (Multidrug and toxic compound extrusion protein) (Fragment)	0.62165179	FALSE	0	A0A059DK23	0	0.0
189	3.67608173	0.0	0.27202877	0.0	1	6	FALSE	A0A059D9H4	258.0	1	0	Eucalyptus grandis (Flooded gum)	0	PUM-HD domain-containing protein	0.61770261	FALSE	0	A0A059D9H4	0	0.0
190	3.67608173	0.0	0.27202877	0.0	1	6	FALSE	A0A059D4P3	258.0	1	0	Eucalyptus grandis (Flooded gum)	0	Uncharacterized protein	0.61770261	FALSE	0	A0A059D4P3	0	0.0
191	3.93329327	0.0	0.25423988	0.0	1	6	FALSE	A0A059CJP8	37.0	1	0	Eucalyptus grandis (Flooded gum)	0	PORR domain-containing protein	0.5809581	FALSE	0	A0A059CJP8	0	0.0
192	4.11959135	0.0	0.24274252	0.0	1	6	FALSE	A0A059D0I0	154.0	1	0	Eucalyptus grandis (Flooded gum)	0	Uncharacterized protein	0.55434409	FALSE	0	A0A059D0I0	0	0.0
193	3.6484375	0.0	0.27408994	0.0	1	7	FALSE	A0A059D5S7	419.0	1	0	Eucalyptus grandis (Flooded gum)	0	MFS domain-containing protein	0.62165179	FALSE	0	A0A059D5S7	0	0.0
194	3.6484375	0.0	0.27408994	0.0	1	7	FALSE	A0A059CNF1	419.0	1	0	Eucalyptus grandis (Flooded gum)	0	Uncharacterized protein	0.62165179	FALSE	0	A0A059CNF1	0	0.0
195	3.76983173	0.0	0.26526383	0.0	1	6	FALSE	A0A059CJL4	166.0	1	0	Eucalyptus grandis (Flooded gum)	0	Uncharacterized protein	0.60430975	FALSE	0	A0A059CJL4	0	0.0
196	3.47896635	0.0	0.2874417	0.0	1	6	FALSE	A0A059D6Y5	406.0	1	0	Eucalyptus grandis (Flooded gum)	0	BRO1 domain-containing protein	0.64586195	FALSE	0	A0A059D6Y5	0	0.0
197	3.6484375	0.0	0.27408994	0.0	1	7	FALSE	A0A059D478	419.0	1	0	Eucalyptus grandis (Flooded gum)	0	Importin subunit alpha	0.62165179	FALSE	0	A0A059D478	0	0.0
198	3.54747596	0.0	0.28189056	0.0	1	6	FALSE	A0A059CH05	367.0	1	0	Eucalyptus grandis (Flooded gum)	0	Protein kinase domain-containing protein (Fragment)	0.63607486	FALSE	0	A0A059CH05	0	0.0
199	3.95733173	0.0	0.25269552	0.0	1	6	FALSE	A0A059CM93	21.0	1	0	Eucalyptus grandis (Flooded gum)	0	G_PROTEIN_RECEP_F2_4 domain-containing protein	0.57752404	FALSE	0	A0A059CM93	0	0.0
200	3.6484375	0.0	0.27408994	0.0	1	7	FALSE	A0A059CRV5	419.0	1	0	Eucalyptus grandis (Flooded gum)	0	RNA polymerase II C-terminal domain phosphatase-like (EC 3.1.3.16)	0.62165179	FALSE	0	A0A059CRV5	0	0.0
201	3.47896635	0.0	0.2874417	0.0	1	6	FALSE	A0A059D6C0	406.0	1	0	Eucalyptus grandis (Flooded gum)	0	Rx_N domain-containing protein (Fragment)	0.64586195	FALSE	0	A0A059D6C0	0	0.0
202	3.67608173	0.0	0.27202877	0.0	1	6	FALSE	A0A059CUR5	258.0	1	0	Eucalyptus grandis (Flooded gum)	0	Flavin-containing monooxygenase (EC 1.-.-.-)	0.61770261	FALSE	0	A0A059CUR5	0	0.0
203	3.67608173	0.0	0.27202877	0.0	1	6	FALSE	A0A059CML8	258.0	1	0	Eucalyptus grandis (Flooded gum)	0	Protein kinase domain-containing protein	0.61770261	FALSE	0	A0A059CML8	0	0.0
204	4.11959135	0.0	0.24274252	0.0	1	6	FALSE	A0A059CUF2	154.0	1	0	Eucalyptus grandis (Flooded gum)	0	Uncharacterized protein	0.55434409	FALSE	0	A0A059CUF2	0	0.0
205	3.47896635	0.0	0.2874417	0.0	1	6	FALSE	A0A059CY16	406.0	1	0	Eucalyptus grandis (Flooded gum)	0	Uncharacterized protein	0.64586195	FALSE	0	A0A059CY16	0	0.0
206	3.67608173	0.0	0.27202877	0.0	1	6	FALSE	A0A059CRI1	258.0	1	0	Eucalyptus grandis (Flooded gum)	0	Protein kinase domain-containing protein	0.61770261	FALSE	0	A0A059CRI1	0	0.0
207	3.47896635	0.0	0.2874417	0.0	1	6	FALSE	A0A059D5J0	406.0	1	0	Eucalyptus grandis (Flooded gum)	0	CRAL-TRIO domain-containing protein	0.64586195	FALSE	0	A0A059D5J0	0	0.0
208	3.76983173	0.0	0.26526383	0.0	1	6	FALSE	A0A059D7M9	166.0	1	0	Eucalyptus grandis (Flooded gum)	0	Uncharacterized protein	0.60430975	FALSE	0	A0A059D7M9	0	0.0
209	3.77824519	0.0	0.26467314	0.0	1	6	FALSE	A0A059CSW0	225.0	1	0	Eucalyptus grandis (Flooded gum)	0	Uncharacterized protein (Fragment)	0.60310783	FALSE	0	A0A059CSW0	0	0.0
210	3.6484375	0.0	0.27408994	0.0	1	7	FALSE	A0A059CN12	419.0	1	0	Eucalyptus grandis (Flooded gum)	0	Uncharacterized protein (Fragment)	0.62165179	FALSE	0	A0A059CN12	0	0.0
211	3.76983173	0.0	0.26526383	0.0	1	6	FALSE	A0A059D2K7	166.0	1	0	Eucalyptus grandis (Flooded gum)	0	DUF4378 domain-containing protein	0.60430975	FALSE	0	A0A059D2K7	0	0.0
212	3.47896635	0.0	0.2874417	0.0	1	6	FALSE	A0A059CGL7	406.0	1	0	Eucalyptus grandis (Flooded gum)	0	Uncharacterized protein	0.64586195	FALSE	0	A0A059CGL7	0	0.0
213	4.0234375	0.0	0.24854369	0.0	1	6	FALSE	A0A059D777	26.0	1	0	Eucalyptus grandis (Flooded gum)	0	CoA carboxyltransferase C-terminal domain-containing protein	0.56808036	FALSE	0	A0A059D777	0	0.0
214	4.05949519	0.0	0.24633605	0.0	1	6	FALSE	A0A059CRJ0	47.0	1	0	Eucalyptus grandis (Flooded gum)	0	Uncharacterized protein	0.56292926	FALSE	0	A0A059CRJ0	0	0.0
215	3.67608173	0.0	0.27202877	0.0	1	6	FALSE	A0A059CMB6	258.0	1	0	Eucalyptus grandis (Flooded gum)	0	SEC7 domain-containing protein	0.61770261	FALSE	0	A0A059CMB6	0	0.0
216	4.11959135	0.0	0.24274252	0.0	1	6	FALSE	A0A059CXJ0	154.0	1	0	Eucalyptus grandis (Flooded gum)	0	Phytocyanin domain-containing protein	0.55434409	FALSE	0	A0A059CXJ0	0	0.0
217	4.09555288	0.0	0.24416728	0.0	1	6	FALSE	A0A059CN50	36.0	1	0	Eucalyptus grandis (Flooded gum)	0	NADH-cytochrome b5 reductase (EC 1.6.2.2)	0.55777816	FALSE	0	A0A059CN50	0	0.0
218	3.47896635	0.0	0.2874417	0.0	1	6	FALSE	A0A059D7J6	406.0	1	0	Eucalyptus grandis (Flooded gum)	0	HMA domain-containing protein	0.64586195	FALSE	0	A0A059D7J6	0	0.0
219	3.47896635	0.0	0.2874417	0.0	1	6	FALSE	A0A059CMI1	406.0	1	0	Eucalyptus grandis (Flooded gum)	0	Uncharacterized protein	0.64586195	FALSE	0	A0A059CMI1	0	0.0
220	3.83713942	0.0	0.26061081	0.0	1	6	FALSE	A0A059CG56	117.0	1	0	Eucalyptus grandis (Flooded gum)	0	Uncharacterized protein	0.59469437	FALSE	0	A0A059CG56	0	0.0
221	4.05949519	0.0	0.24633605	0.0	1	6	FALSE	A0A059D183	47.0	1	0	Eucalyptus grandis (Flooded gum)	0	MR_MLE domain-containing protein	0.56292926	FALSE	0	A0A059D183	0	0.0
222	3.47896635	0.0	0.2874417	0.0	1	6	FALSE	A0A059D7N2	406.0	1	0	Eucalyptus grandis (Flooded gum)	0	Uncharacterized protein	0.64586195	FALSE	0	A0A059D7N2	0	0.0
223	3.54747596	0.0	0.28189056	0.0	1	6	FALSE	A0A059D134	367.0	1	0	Eucalyptus grandis (Flooded gum)	0	Hydrolase_4 domain-containing protein	0.63607486	FALSE	0	A0A059D134	0	0.0
224	3.67608173	0.0	0.27202877	0.0	1	6	FALSE	A0A059CTV4	258.0	1	0	Eucalyptus grandis (Flooded gum)	0	Laccase (EC 1.10.3.2) (Benzenediol:oxygen oxidoreductase) (Diphenol oxidase) (Urishiol oxidase)	0.61770261	FALSE	0	A0A059CTV4	0	0.0
225	3.54747596	0.0	0.28189056	0.0	1	6	FALSE	A0A059CLM7	367.0	1	0	Eucalyptus grandis (Flooded gum)	0	Glycosyltransferases (EC 2.4.-.-)	0.63607486	FALSE	0	A0A059CLM7	0	0.0
226	3.76983173	0.0	0.26526383	0.0	1	6	FALSE	A0A059D7N5	166.0	1	0	Eucalyptus grandis (Flooded gum)	0	Uncharacterized protein	0.60430975	FALSE	0	A0A059D7N5	0	0.0
227	4.11959135	0.0	0.24274252	0.0	1	6	FALSE	A0A059D7Q1	154.0	1	0	Eucalyptus grandis (Flooded gum)	0	Uncharacterized protein	0.55434409	FALSE	0	A0A059D7Q1	0	0.0
228	3.76983173	0.0	0.26526383	0.0	1	6	FALSE	A0A059D2X4	166.0	1	0	Eucalyptus grandis (Flooded gum)	0	Formin-like protein	0.60430975	FALSE	0	A0A059D2X4	0	0.0
229	3.93329327	0.0	0.25423988	0.0	1	6	FALSE	A0A059CT76	37.0	1	0	Eucalyptus grandis (Flooded gum)	0	AAI domain-containing protein	0.5809581	FALSE	0	A0A059CT76	0	0.0
230	3.6484375	0.0	0.27408994	0.0	1	7	FALSE	A0A059CKV1	419.0	1	0	Eucalyptus grandis (Flooded gum)	0	Uncharacterized protein	0.62165179	FALSE	0	A0A059CKV1	0	0.0
231	3.47896635	0.0	0.2874417	0.0	1	6	FALSE	A0A059D594	406.0	1	0	Eucalyptus grandis (Flooded gum)	0	Uncharacterized protein (Fragment)	0.64586195	FALSE	0	A0A059D594	0	0.0
232	3.6484375	0.0	0.27408994	0.0	1	7	FALSE	A0A059CH96	419.0	1	0	Eucalyptus grandis (Flooded gum)	0	Plasma membrane ATPase (EC 7.1.2.1)	0.62165179	FALSE	0	A0A059CH96	0	0.0
233	3.76983173	0.0	0.26526383	0.0	1	6	FALSE	A0A059CPX4	166.0	1	0	Eucalyptus grandis (Flooded gum)	0	Uncharacterized protein	0.60430975	FALSE	0	A0A059CPX4	0	0.0
234	3.47896635	0.0	0.2874417	0.0	1	6	FALSE	A0A059D3V0	406.0	1	0	Eucalyptus grandis (Flooded gum)	0	Uncharacterized protein	0.64586195	FALSE	0	A0A059D3V0	0	0.0
235	3.67608173	0.0	0.27202877	0.0	1	6	FALSE	A0A059CYA0	258.0	1	0	Eucalyptus grandis (Flooded gum)	0	Uncharacterized protein	0.61770261	FALSE	0	A0A059CYA0	0	0.0
236	3.83713942	0.0	0.26061081	0.0	1	6	FALSE	A0A059D0Y4	117.0	1	0	Eucalyptus grandis (Flooded gum)	0	BHLH domain-containing protein	0.59469437	FALSE	0	A0A059D0Y4	0	0.0
237	4.37680288	0.0	0.22847728	0.0	1	6	FALSE	A0A059CTK6	33.0	1	0	Eucalyptus grandis (Flooded gum)	0	2Fe-2S ferredoxin-type domain-containing protein	0.51759959	FALSE	0	A0A059CTK6	0	0.0
238	4.31189904	0.0	0.23191638	0.0	1	6	FALSE	A0A059CQT6	16.0	1	0	Eucalyptus grandis (Flooded gum)	0	TIR domain-containing protein (Fragment)	0.52687157	FALSE	0	A0A059CQT6	0	0.0
239	4.11959135	0.0	0.24274252	0.0	1	6	FALSE	A0A059CFR6	154.0	1	0	Eucalyptus grandis (Flooded gum)	0	Uncharacterized protein (Fragment)	0.55434409	FALSE	0	A0A059CFR6	0	0.0
240	3.67608173	0.0	0.27202877	0.0	1	6	FALSE	A0A059D6T8	258.0	1	0	Eucalyptus grandis (Flooded gum)	0	ABC transporter domain-containing protein	0.61770261	FALSE	0	A0A059D6T8	0	0.0
241	3.76983173	0.0	0.26526383	0.0	1	6	FALSE	A0A059CZT7	166.0	1	0	Eucalyptus grandis (Flooded gum)	0	Uncharacterized protein	0.60430975	FALSE	0	A0A059CZT7	0	0.0
242	3.47896635	0.0	0.2874417	0.0	1	6	FALSE	A0A059D3M3	406.0	1	0	Eucalyptus grandis (Flooded gum)	0	Uncharacterized protein	0.64586195	FALSE	0	A0A059D3M3	0	0.0
243	3.6484375	0.0	0.27408994	0.0	1	7	FALSE	A0A059CNL9	419.0	1	0	Eucalyptus grandis (Flooded gum)	0	Amino_oxidase domain-containing protein	0.62165179	FALSE	0	A0A059CNL9	0	0.0
244	4.25661058	0.0	0.2349287	0.0	1	6	FALSE	A0A059CJE0	69.0	1	0	Eucalyptus grandis (Flooded gum)	0	SCP domain-containing protein	0.53476992	FALSE	0	A0A059CJE0	0	0.0
245	3.95733173	0.0	0.25269552	0.0	1	6	FALSE	A0A059CRP0	69.0	1	0	Eucalyptus grandis (Flooded gum)	0	Calcium-transporting ATPase (EC 7.2.2.10)	0.57752404	FALSE	0	A0A059CRP0	0	0.0
246	3.76983173	0.0	0.26526383	0.0	1	6	FALSE	A0A059D1S2	166.0	1	0	Eucalyptus grandis (Flooded gum)	0	NB-ARC domain-containing protein	0.60430975	FALSE	0	A0A059D1S2	0	0.0
247	3.47896635	0.0	0.2874417	0.0	1	6	FALSE	A0A059D886	406.0	1	0	Eucalyptus grandis (Flooded gum)	0	NTP_transferase domain-containing protein	0.64586195	FALSE	0	A0A059D886	0	0.0
248	3.54747596	0.0	0.28189056	0.0	1	6	FALSE	A0A059CPY7	367.0	1	0	Eucalyptus grandis (Flooded gum)	0	Glutamate receptor	0.63607486	FALSE	0	A0A059CPY7	0	0.0
251	4.11478365	0.0	0.24302614	0.0	1	6	FALSE	A0A059CI02	23.0	1	0	Eucalyptus grandis (Flooded gum)	0	CAP10 domain-containing protein	0.55503091	FALSE	0	A0A059CI02	0	0.0
252	3.67608173	0.0	0.27202877	0.0	1	6	FALSE	A0A059CGU8	258.0	1	0	Eucalyptus grandis (Flooded gum)	0	Protein kinase domain-containing protein	0.61770261	FALSE	0	A0A059CGU8	0	0.0
253	3.83713942	0.0	0.26061081	0.0	1	6	FALSE	A0A059CJ80	117.0	1	0	Eucalyptus grandis (Flooded gum)	0	Uncharacterized protein	0.59469437	FALSE	0	A0A059CJ80	0	0.0
254	3.47896635	0.0	0.2874417	0.0	1	6	FALSE	A0A059D3I6	406.0	1	0	Eucalyptus grandis (Flooded gum)	0	Uncharacterized protein	0.64586195	FALSE	0	A0A059D3I6	0	0.0
255	3.47896635	0.0	0.2874417	0.0	1	6	FALSE	A0A059D497	406.0	1	0	Eucalyptus grandis (Flooded gum)	0	Uncharacterized protein	0.64586195	FALSE	0	A0A059D497	0	0.0
256	3.67608173	0.0	0.27202877	0.0	1	6	FALSE	A0A059CJA1	258.0	1	0	Eucalyptus grandis (Flooded gum)	0	S-acyltransferase (EC 2.3.1.225) (Palmitoyltransferase)	0.61770261	FALSE	0	A0A059CJA1	0	0.0
257	4.11959135	0.0	0.24274252	0.0	1	6	FALSE	A0A059D1V5	154.0	1	0	Eucalyptus grandis (Flooded gum)	0	Uncharacterized protein	0.55434409	FALSE	0	A0A059D1V5	0	0.0
258	3.47896635	0.0	0.2874417	0.0	1	6	FALSE	A0A059D0G5	406.0	1	0	Eucalyptus grandis (Flooded gum)	0	Uncharacterized protein	0.64586195	FALSE	0	A0A059D0G5	0	0.0
259	3.47896635	0.0	0.2874417	0.0	1	6	FALSE	A0A059CY82	406.0	1	0	Eucalyptus grandis (Flooded gum)	0	Uncharacterized protein	0.64586195	FALSE	0	A0A059CY82	0	0.0
260	3.47896635	0.0	0.2874417	0.0	1	6	FALSE	A0A059DA94	406.0	1	0	Eucalyptus grandis (Flooded gum)	0	Uncharacterized protein	0.64586195	FALSE	0	A0A059DA94	0	0.0
261	3.47896635	0.0	0.2874417	0.0	1	6	FALSE	A0A059D1F7	406.0	1	0	Eucalyptus grandis (Flooded gum)	0	Uncharacterized protein	0.64586195	FALSE	0	A0A059D1F7	0	0.0
262	3.47896635	0.0	0.2874417	0.0	1	6	FALSE	A0A059CLT6	406.0	1	0	Eucalyptus grandis (Flooded gum)	0	Uncharacterized protein (Fragment)	0.64586195	FALSE	0	A0A059CLT6	0	0.0
263	4.11959135	0.0	0.24274252	0.0	1	6	FALSE	A0A059CTG9	154.0	1	0	Eucalyptus grandis (Flooded gum)	0	Uncharacterized protein (Fragment)	0.55434409	FALSE	0	A0A059CTG9	0	0.0
264	3.6484375	0.0	0.27408994	0.0	1	7	FALSE	A0A059CXB3	419.0	1	0	Eucalyptus grandis (Flooded gum)	0	Uncharacterized protein	0.62165179	FALSE	0	A0A059CXB3	0	0.0
266	3.47896635	0.0	0.2874417	0.0	1	6	FALSE	A0A059CT51	406.0	1	0	Eucalyptus grandis (Flooded gum)	0	FAD-binding PCMH-type domain-containing protein	0.64586195	FALSE	0	A0A059CT51	0	0.0
267	3.67608173	0.0	0.27202877	0.0	1	6	FALSE	A0A059D3L4	258.0	1	0	Eucalyptus grandis (Flooded gum)	0	ABC transporter domain-containing protein (Fragment)	0.61770261	FALSE	0	A0A059D3L4	0	0.0
269	3.47896635	0.0	0.2874417	0.0	1	6	FALSE	A0A059CTK8	406.0	1	0	Eucalyptus grandis (Flooded gum)	0	Cytochrom_C_asm domain-containing protein	0.64586195	FALSE	0	A0A059CTK8	0	0.0
270	3.54747596	0.0	0.28189056	0.0	1	6	FALSE	A0A059CTY3	367.0	1	0	Eucalyptus grandis (Flooded gum)	0	Uncharacterized protein	0.63607486	FALSE	0	A0A059CTY3	0	0.0
271	4.73076923	0.0	0.21138211	0.0	1	7	FALSE	R1EDI4	5.0	1	0	Botryosphaeria parva (strain UCR-NP2) (Grapevine canker fungus) (Neofusicoccum parvum)	0	Putative glyoxal oxidase protein	0.46703297	FALSE	0	R1EDI4	0	0.0
272	3.67608173	0.0	0.27202877	0.0	1	6	FALSE	A0A059CTW0	258.0	1	0	Eucalyptus grandis (Flooded gum)	0	Uncharacterized protein	0.61770261	FALSE	0	A0A059CTW0	0	0.0
273	3.92608173	0.0	0.25470687	0.0	1	6	FALSE	A0A059CLG8	57.0	1	0	Eucalyptus grandis (Flooded gum)	0	Uncharacterized protein	0.58198832	FALSE	0	A0A059CLG8	0	0.0
274	4.1640625	0.0	0.24015009	0.0	1	6	FALSE	A0A059D2B9	28.0	1	0	Eucalyptus grandis (Flooded gum)	0	Uncharacterized protein	0.54799107	FALSE	0	A0A059D2B9	0	0.0
275	3.47896635	0.0	0.2874417	0.0	1	6	FALSE	A0A059D088	406.0	1	0	Eucalyptus grandis (Flooded gum)	0	Uncharacterized protein	0.64586195	FALSE	0	A0A059D088	0	0.0
276	4.11959135	0.0	0.24274252	0.0	1	6	FALSE	A0A059D7R0	154.0	1	0	Eucalyptus grandis (Flooded gum)	0	Uncharacterized protein	0.55434409	FALSE	0	A0A059D7R0	0	0.0
277	4.09555288	0.0	0.24416728	0.0	1	6	FALSE	A0A059D7Z2	36.0	1	0	Eucalyptus grandis (Flooded gum)	0	Uncharacterized protein	0.55777816	FALSE	0	A0A059D7Z2	0	0.0
279	3.67608173	0.0	0.27202877	0.0	1	6	FALSE	A0A059CH81	258.0	1	0	Eucalyptus grandis (Flooded gum)	0	Uncharacterized protein	0.61770261	FALSE	0	A0A059CH81	0	0.0
281	3.93088942	0.0	0.25439535	0.0	1	6	FALSE	A0A059D9T3	33.0	1	0	Eucalyptus grandis (Flooded gum)	0	Xyloglucan endotransglucosylase/hydrolase (EC 2.4.1.207)	0.58130151	FALSE	0	A0A059D9T3	0	0.0
282	3.76983173	0.0	0.26526383	0.0	1	6	FALSE	A0A059CZL0	166.0	1	0	Eucalyptus grandis (Flooded gum)	0	Protein kinase domain-containing protein (Fragment)	0.60430975	FALSE	0	A0A059CZL0	0	0.0
283	3.76983173	0.0	0.26526383	0.0	1	6	FALSE	A0A059CYD5	166.0	1	0	Eucalyptus grandis (Flooded gum)	0	Uncharacterized protein (Fragment)	0.60430975	FALSE	0	A0A059CYD5	0	0.0
286	3.47896635	0.0	0.2874417	0.0	1	6	FALSE	A0A059CW53	406.0	1	0	Eucalyptus grandis (Flooded gum)	0	Uncharacterized protein	0.64586195	FALSE	0	A0A059CW53	0	0.0
287	3.47896635	0.0	0.2874417	0.0	1	6	FALSE	A0A059D8Z3	406.0	1	0	Eucalyptus grandis (Flooded gum)	0	Remorin_C domain-containing protein	0.64586195	FALSE	0	A0A059D8Z3	0	0.0
288	4.11959135	0.0	0.24274252	0.0	1	6	FALSE	A0A059D6E7	154.0	1	0	Eucalyptus grandis (Flooded gum)	0	Uncharacterized protein	0.55434409	FALSE	0	A0A059D6E7	0	0.0
289	3.76983173	0.0	0.26526383	0.0	1	6	FALSE	A0A059D5C1	166.0	1	0	Eucalyptus grandis (Flooded gum)	0	tRNA_lig_CPD domain-containing protein	0.60430975	FALSE	0	A0A059D5C1	0	0.0
290	3.47896635	0.0	0.2874417	0.0	1	6	FALSE	A0A059CZJ6	406.0	1	0	Eucalyptus grandis (Flooded gum)	0	Uncharacterized protein (Fragment)	0.64586195	FALSE	0	A0A059CZJ6	0	0.0
291	3.6484375	0.0	0.27408994	0.0	1	7	FALSE	A0A059CT59	419.0	1	0	Eucalyptus grandis (Flooded gum)	0	Uncharacterized protein	0.62165179	FALSE	0	A0A059CT59	0	0.0
293	5.41165865	0.0	0.18478623	0.0	1	7	FALSE	A0A059D9I0	5.0	1	0	Eucalyptus grandis (Flooded gum)	0	Glycosyltransferase (EC 2.4.1.-)	0.36976305	FALSE	0	A0A059D9I0	0	0.0
294	3.54747596	0.0	0.28189056	0.0	1	6	FALSE	A0A059CXK5	367.0	1	0	Eucalyptus grandis (Flooded gum)	0	DUF4110 domain-containing protein (Fragment)	0.63607486	FALSE	0	A0A059CXK5	0	0.0
296	3.54747596	0.0	0.28189056	0.0	1	6	FALSE	A0A059D1G6	367.0	1	0	Eucalyptus grandis (Flooded gum)	0	DUF4005 domain-containing protein	0.63607486	FALSE	0	A0A059D1G6	0	0.0
298	3.54747596	0.0	0.28189056	0.0	1	6	FALSE	A0A059D157	367.0	1	0	Eucalyptus grandis (Flooded gum)	0	DUF4005 domain-containing protein	0.63607486	FALSE	0	A0A059D157	0	0.0
299	3.83713942	0.0	0.26061081	0.0	1	6	FALSE	A0A059CS28	117.0	1	0	Eucalyptus grandis (Flooded gum)	0	Uncharacterized protein	0.59469437	FALSE	0	A0A059CS28	0	0.0
300	3.6484375	0.0	0.27408994	0.0	1	7	FALSE	A0A059CTM3	419.0	1	0	Eucalyptus grandis (Flooded gum)	0	Uncharacterized protein	0.62165179	FALSE	0	A0A059CTM3	0	0.0
303	3.47896635	0.0	0.2874417	0.0	1	6	FALSE	A0A059CJE9	406.0	1	0	Eucalyptus grandis (Flooded gum)	0	Uncharacterized protein	0.64586195	FALSE	0	A0A059CJE9	0	0.0
304	3.76983173	0.0	0.26526383	0.0	1	6	FALSE	A0A059CN47	166.0	1	0	Eucalyptus grandis (Flooded gum)	0	DUF4220 domain-containing protein (Fragment)	0.60430975	FALSE	0	A0A059CN47	0	0.0
305	4.11959135	0.0	0.24274252	0.0	1	6	FALSE	A0A059CT32	154.0	1	0	Eucalyptus grandis (Flooded gum)	0	Uncharacterized protein	0.55434409	FALSE	0	A0A059CT32	0	0.0
306	3.47896635	0.0	0.2874417	0.0	1	6	FALSE	A0A059D5I6	406.0	1	0	Eucalyptus grandis (Flooded gum)	0	Uncharacterized protein	0.64586195	FALSE	0	A0A059D5I6	0	0.0
307	3.47896635	0.0	0.2874417	0.0	1	6	FALSE	A0A059D3G2	406.0	1	0	Eucalyptus grandis (Flooded gum)	0	TIR domain-containing protein (Fragment)	0.64586195	FALSE	0	A0A059D3G2	0	0.0
308	3.77824519	0.0	0.26467314	0.0	1	6	FALSE	A0A059CRN6	225.0	1	0	Eucalyptus grandis (Flooded gum)	0	Protein DETOXIFICATION (Multidrug and toxic compound extrusion protein)	0.60310783	FALSE	0	A0A059CRN6	0	0.0
309	4.25661058	0.0	0.2349287	0.0	1	6	FALSE	A0A059DA64	69.0	1	0	Eucalyptus grandis (Flooded gum)	0	Uncharacterized protein	0.53476992	FALSE	0	A0A059DA64	0	0.0
310	3.76983173	0.0	0.26526383	0.0	1	6	FALSE	A0A059D7R4	166.0	1	0	Eucalyptus grandis (Flooded gum)	0	Uncharacterized protein	0.60430975	FALSE	0	A0A059D7R4	0	0.0
311	3.47896635	0.0	0.2874417	0.0	1	6	FALSE	A0A059DAL1	406.0	1	0	Eucalyptus grandis (Flooded gum)	0	Uncharacterized protein	0.64586195	FALSE	0	A0A059DAL1	0	0.0
312	4.1640625	0.0	0.24015009	0.0	1	6	FALSE	A0A059D262	28.0	1	0	Eucalyptus grandis (Flooded gum)	0	Uncharacterized protein	0.54799107	FALSE	0	A0A059D262	0	0.0
313	3.47896635	0.0	0.2874417	0.0	1	6	FALSE	A0A059CKU1	406.0	1	0	Eucalyptus grandis (Flooded gum)	0	DAO domain-containing protein	0.64586195	FALSE	0	A0A059CKU1	0	0.0
314	4.11478365	0.0	0.24302614	0.0	1	6	FALSE	A0A059CHU7	23.0	1	0	Eucalyptus grandis (Flooded gum)	0	Lipase_3 domain-containing protein	0.55503091	FALSE	0	A0A059CHU7	0	0.0
317	3.47896635	0.0	0.2874417	0.0	1	6	FALSE	A0A059CT68	406.0	1	0	Eucalyptus grandis (Flooded gum)	0	EamA domain-containing protein	0.64586195	FALSE	0	A0A059CT68	0	0.0
318	3.6484375	0.0	0.27408994	0.0	1	7	FALSE	A0A059D7E9	419.0	1	0	Eucalyptus grandis (Flooded gum)	0	Phospholipid-transporting ATPase (EC 7.6.2.1)	0.62165179	FALSE	0	A0A059D7E9	0	0.0
321	3.83713942	0.0	0.26061081	0.0	1	6	FALSE	A0A059CW82	117.0	1	0	Eucalyptus grandis (Flooded gum)	0	Uncharacterized protein (Fragment)	0.59469437	FALSE	0	A0A059CW82	0	0.0
323	4.11959135	0.0	0.24274252	0.0	1	6	FALSE	A0A059D6K6	154.0	1	0	Eucalyptus grandis (Flooded gum)	0	Uncharacterized protein (Fragment)	0.55434409	FALSE	0	A0A059D6K6	0	0.0
326	3.47896635	0.0	0.2874417	0.0	1	6	FALSE	A0A059D965	406.0	1	0	Eucalyptus grandis (Flooded gum)	0	Uncharacterized protein	0.64586195	FALSE	0	A0A059D965	0	0.0
327	3.95733173	0.0	0.25269552	0.0	1	6	FALSE	A0A059CXH8	69.0	1	0	Eucalyptus grandis (Flooded gum)	0	Protein kinase domain-containing protein	0.57752404	FALSE	0	A0A059CXH8	0	0.0
328	3.47896635	0.0	0.2874417	0.0	1	6	FALSE	A0A059CTY0	406.0	1	0	Eucalyptus grandis (Flooded gum)	0	Uncharacterized protein	0.64586195	FALSE	0	A0A059CTY0	0	0.0
329	3.47896635	0.0	0.2874417	0.0	1	6	FALSE	A0A059CM79	406.0	1	0	Eucalyptus grandis (Flooded gum)	0	PPM-type phosphatase domain-containing protein	0.64586195	FALSE	0	A0A059CM79	0	0.0
331	3.6484375	0.0	0.27408994	0.0	1	7	FALSE	A0A059D6F7	419.0	1	0	Eucalyptus grandis (Flooded gum)	0	Protein DETOXIFICATION (Multidrug and toxic compound extrusion protein)	0.62165179	FALSE	0	A0A059D6F7	0	0.0
332	4.11959135	0.0	0.24274252	0.0	1	6	FALSE	A0A059D0H6	154.0	1	0	Eucalyptus grandis (Flooded gum)	0	Uncharacterized protein	0.55434409	FALSE	0	A0A059D0H6	0	0.0
333	3.47896635	0.0	0.2874417	0.0	1	6	FALSE	A0A059D4H5	406.0	1	0	Eucalyptus grandis (Flooded gum)	0	Uncharacterized protein	0.64586195	FALSE	0	A0A059D4H5	0	0.0
334	3.77824519	0.0	0.26467314	0.0	1	6	FALSE	A0A059CWC6	225.0	1	0	Eucalyptus grandis (Flooded gum)	0	MFS domain-containing protein	0.60310783	FALSE	0	A0A059CWC6	0	0.0
335	3.47896635	0.0	0.2874417	0.0	1	6	FALSE	A0A059DAB4	406.0	1	0	Eucalyptus grandis (Flooded gum)	0	Uncharacterized protein	0.64586195	FALSE	0	A0A059DAB4	0	0.0
339	4.11959135	0.0	0.24274252	0.0	1	6	FALSE	A0A059D1D7	154.0	1	0	Eucalyptus grandis (Flooded gum)	0	Uncharacterized protein	0.55434409	FALSE	0	A0A059D1D7	0	0.0
341	3.67608173	0.0	0.27202877	0.0	1	6	FALSE	A0A059CMB7	258.0	1	0	Eucalyptus grandis (Flooded gum)	0	FAD-binding PCMH-type domain-containing protein	0.61770261	FALSE	0	A0A059CMB7	0	0.0
342	3.67608173	0.0	0.27202877	0.0	1	6	FALSE	A0A059D4M8	258.0	1	0	Eucalyptus grandis (Flooded gum)	0	AAA domain-containing protein	0.61770261	FALSE	0	A0A059D4M8	0	0.0
344	3.67608173	0.0	0.27202877	0.0	1	6	FALSE	A0A059CKN3	258.0	1	0	Eucalyptus grandis (Flooded gum)	0	Flavin-containing monooxygenase (EC 1.-.-.-)	0.61770261	FALSE	0	A0A059CKN3	0	0.0
347	3.47896635	0.0	0.2874417	0.0	1	6	FALSE	A0A059D8H7	406.0	1	0	Eucalyptus grandis (Flooded gum)	0	Uncharacterized protein	0.64586195	FALSE	0	A0A059D8H7	0	0.0
349	3.6484375	0.0	0.27408994	0.0	1	7	FALSE	A0A059CIA4	419.0	1	0	Eucalyptus grandis (Flooded gum)	0	Uncharacterized protein	0.62165179	FALSE	0	A0A059CIA4	0	0.0
352	3.67608173	0.0	0.27202877	0.0	1	6	FALSE	A0A059CK13	258.0	1	0	Eucalyptus grandis (Flooded gum)	0	Uncharacterized protein	0.61770261	FALSE	0	A0A059CK13	0	0.0
353	4.25661058	0.0	0.2349287	0.0	1	6	FALSE	A0A059CL42	69.0	1	0	Eucalyptus grandis (Flooded gum)	0	Uncharacterized protein	0.53476992	FALSE	0	A0A059CL42	0	0.0
358	3.76983173	0.0	0.26526383	0.0	1	6	FALSE	A0A059CF24	166.0	1	0	Eucalyptus grandis (Flooded gum)	0	Uncharacterized protein	0.60430975	FALSE	0	A0A059CF24	0	0.0
359	3.6484375	0.0	0.27408994	0.0	1	7	FALSE	A0A059D6F3	419.0	1	0	Eucalyptus grandis (Flooded gum)	0	Protein DETOXIFICATION (Multidrug and toxic compound extrusion protein)	0.62165179	FALSE	0	A0A059D6F3	0	0.0
361	3.6484375	0.0	0.27408994	0.0	1	7	FALSE	A0A059CSV7	419.0	1	0	Eucalyptus grandis (Flooded gum)	0	Uncharacterized protein	0.62165179	FALSE	0	A0A059CSV7	0	0.0
362	3.67608173	0.0	0.27202877	0.0	1	6	FALSE	A0A059D889	258.0	1	0	Eucalyptus grandis (Flooded gum)	0	Uncharacterized protein	0.61770261	FALSE	0	A0A059D889	0	0.0
365	3.6484375	0.0	0.27408994	0.0	1	7	FALSE	A0A059CLG2	419.0	1	0	Eucalyptus grandis (Flooded gum)	0	Uncharacterized protein	0.62165179	FALSE	0	A0A059CLG2	0	0.0
366	3.47896635	0.0	0.2874417	0.0	1	6	FALSE	A0A059CQF6	406.0	1	0	Eucalyptus grandis (Flooded gum)	0	Uncharacterized protein	0.64586195	FALSE	0	A0A059CQF6	0	0.0
369	3.47896635	0.0	0.2874417	0.0	1	6	FALSE	A0A059D002	406.0	1	0	Eucalyptus grandis (Flooded gum)	0	Chorismate_bind domain-containing protein	0.64586195	FALSE	0	A0A059D002	0	0.0
371	3.6484375	0.0	0.27408994	0.0	1	7	FALSE	A0A059D362	419.0	1	0	Eucalyptus grandis (Flooded gum)	0	MFS domain-containing protein	0.62165179	FALSE	0	A0A059D362	0	0.0
372	3.47896635	0.0	0.2874417	0.0	1	6	FALSE	A0A059D4A6	406.0	1	0	Eucalyptus grandis (Flooded gum)	0	Uncharacterized protein	0.64586195	FALSE	0	A0A059D4A6	0	0.0
373	3.47896635	0.0	0.2874417	0.0	1	6	FALSE	A0A059CLX0	406.0	1	0	Eucalyptus grandis (Flooded gum)	0	Cupin_5 domain-containing protein	0.64586195	FALSE	0	A0A059CLX0	0	0.0
374	3.67608173	0.0	0.27202877	0.0	1	6	FALSE	A0A059D619	258.0	1	0	Eucalyptus grandis (Flooded gum)	0	C2H2-type domain-containing protein	0.61770261	FALSE	0	A0A059D619	0	0.0
375	3.54747596	0.0	0.28189056	0.0	1	6	FALSE	A0A059CHE4	367.0	1	0	Eucalyptus grandis (Flooded gum)	0	Ribosomal protein L15	0.63607486	FALSE	0	A0A059CHE4	0	0.0
378	3.47896635	0.0	0.2874417	0.0	1	6	FALSE	A0A059CKS0	406.0	1	0	Eucalyptus grandis (Flooded gum)	0	Uncharacterized protein	0.64586195	FALSE	0	A0A059CKS0	0	0.0
379	3.47896635	0.0	0.2874417	0.0	1	6	FALSE	A0A059D5C7	406.0	1	0	Eucalyptus grandis (Flooded gum)	0	Ubiquitin-like domain-containing protein	0.64586195	FALSE	0	A0A059D5C7	0	0.0
383	3.47896635	0.0	0.2874417	0.0	1	6	FALSE	A0A059D6E2	406.0	1	0	Eucalyptus grandis (Flooded gum)	0	Uncharacterized protein	0.64586195	FALSE	0	A0A059D6E2	0	0.0
384	3.67608173	0.0	0.27202877	0.0	1	6	FALSE	A0A059CSF8	258.0	1	0	Eucalyptus grandis (Flooded gum)	0	Cyclic nucleotide-binding domain-containing protein	0.61770261	FALSE	0	A0A059CSF8	0	0.0
385	3.6484375	0.0	0.27408994	0.0	1	7	FALSE	A0A059CTA8	419.0	1	0	Eucalyptus grandis (Flooded gum)	0	Uncharacterized protein	0.62165179	FALSE	0	A0A059CTA8	0	0.0
386	3.47896635	0.0	0.2874417	0.0	1	6	FALSE	A0A059CRM8	406.0	1	0	Eucalyptus grandis (Flooded gum)	0	RING-type domain-containing protein (Fragment)	0.64586195	FALSE	0	A0A059CRM8	0	0.0
387	3.6484375	0.0	0.27408994	0.0	1	7	FALSE	A0A059D4K1	419.0	1	0	Eucalyptus grandis (Flooded gum)	0	V-type proton ATPase subunit a	0.62165179	FALSE	0	A0A059D4K1	0	0.0
390	3.67608173	0.0	0.27202877	0.0	1	6	FALSE	A0A059D8F8	258.0	1	0	Eucalyptus grandis (Flooded gum)	0	TIR domain-containing protein	0.61770261	FALSE	0	A0A059D8F8	0	0.0
391	3.6484375	0.0	0.27408994	0.0	1	7	FALSE	A0A059D943	419.0	1	0	Eucalyptus grandis (Flooded gum)	0	Potassium transporter	0.62165179	FALSE	0	A0A059D943	0	0.0
392	3.6484375	0.0	0.27408994	0.0	1	7	FALSE	A0A059D437	419.0	1	0	Eucalyptus grandis (Flooded gum)	0	Sodium/hydrogen exchanger	0.62165179	FALSE	0	A0A059D437	0	0.0
393	4.05949519	0.0	0.24633605	0.0	1	6	FALSE	A0A059D7Q7	47.0	1	0	Eucalyptus grandis (Flooded gum)	0	Uncharacterized protein	0.56292926	FALSE	0	A0A059D7Q7	0	0.0
397	3.67608173	0.0	0.27202877	0.0	1	6	FALSE	A0A059CLW5	258.0	1	0	Eucalyptus grandis (Flooded gum)	0	Protein kinase domain-containing protein	0.61770261	FALSE	0	A0A059CLW5	0	0.0
400	3.67608173	0.0	0.27202877	0.0	1	6	FALSE	A0A059CKY0	258.0	1	0	Eucalyptus grandis (Flooded gum)	0	Flavin-containing monooxygenase (EC 1.-.-.-)	0.61770261	FALSE	0	A0A059CKY0	0	0.0
407	3.47896635	0.0	0.2874417	0.0	1	6	FALSE	A0A059D4B6	406.0	1	0	Eucalyptus grandis (Flooded gum)	0	RING-type E3 ubiquitin transferase (EC 2.3.2.27)	0.64586195	FALSE	0	A0A059D4B6	0	0.0
409	3.67608173	0.0	0.27202877	0.0	1	6	FALSE	A0A059CRF3	258.0	1	0	Eucalyptus grandis (Flooded gum)	0	Protein kinase domain-containing protein	0.61770261	FALSE	0	A0A059CRF3	0	0.0
411	4.05949519	0.0	0.24633605	0.0	1	6	FALSE	A0A059D7B0	47.0	1	0	Eucalyptus grandis (Flooded gum)	0	Uncharacterized protein	0.56292926	FALSE	0	A0A059D7B0	0	0.0
412	3.67608173	0.0	0.27202877	0.0	1	6	FALSE	A0A059CK17	258.0	1	0	Eucalyptus grandis (Flooded gum)	0	Uncharacterized protein (Fragment)	0.61770261	FALSE	0	A0A059CK17	0	0.0
414	3.83713942	0.0	0.26061081	0.0	1	6	FALSE	A0A059CJ48	117.0	1	0	Eucalyptus grandis (Flooded gum)	0	Ribosomal_S13_N domain-containing protein	0.59469437	FALSE	0	A0A059CJ48	0	0.0
415	3.83713942	0.0	0.26061081	0.0	1	6	FALSE	A0A059CIJ2	117.0	1	0	Eucalyptus grandis (Flooded gum)	0	Ribosomal_S13_N domain-containing protein	0.59469437	FALSE	0	A0A059CIJ2	0	0.0
416	3.6484375	0.0	0.27408994	0.0	1	7	FALSE	A0A059CY50	419.0	1	0	Eucalyptus grandis (Flooded gum)	0	Protein DETOXIFICATION (Multidrug and toxic compound extrusion protein)	0.62165179	FALSE	0	A0A059CY50	0	0.0
418	3.47896635	0.0	0.2874417	0.0	1	6	FALSE	A0A059CW10	406.0	1	0	Eucalyptus grandis (Flooded gum)	0	Protein kinase domain-containing protein	0.64586195	FALSE	0	A0A059CW10	0	0.0
426	3.6484375	0.0	0.27408994	0.0	1	7	FALSE	A0A059CP72	419.0	1	0	Eucalyptus grandis (Flooded gum)	0	PBPe domain-containing protein	0.62165179	FALSE	0	A0A059CP72	0	0.0
428	3.67608173	0.0	0.27202877	0.0	1	6	FALSE	A0A059CFU3	258.0	1	0	Eucalyptus grandis (Flooded gum)	0	SWIM-type domain-containing protein	0.61770261	FALSE	0	A0A059CFU3	0	0.0
429	3.6484375	0.0	0.27408994	0.0	1	7	FALSE	A0A059CKD7	419.0	1	0	Eucalyptus grandis (Flooded gum)	0	Cation_ATPase_N domain-containing protein	0.62165179	FALSE	0	A0A059CKD7	0	0.0
433	3.6484375	0.0	0.27408994	0.0	1	7	FALSE	A0A059CH93	419.0	1	0	Eucalyptus grandis (Flooded gum)	0	Protein DETOXIFICATION (Multidrug and toxic compound extrusion protein)	0.62165179	FALSE	0	A0A059CH93	0	0.0
434	3.47896635	0.0	0.2874417	0.0	1	6	FALSE	A0A059D1U8	406.0	1	0	Eucalyptus grandis (Flooded gum)	0	Peptidylprolyl isomerase (EC 5.2.1.8)	0.64586195	FALSE	0	A0A059D1U8	0	0.0
435	3.83713942	0.0	0.26061081	0.0	1	6	FALSE	A0A059CV76	117.0	1	0	Eucalyptus grandis (Flooded gum)	0	HSF_DOMAIN domain-containing protein (Fragment)	0.59469437	FALSE	0	A0A059CV76	0	0.0
437	3.6484375	0.0	0.27408994	0.0	1	7	FALSE	A0A059D3W9	419.0	1	0	Eucalyptus grandis (Flooded gum)	0	MFS domain-containing protein (Fragment)	0.62165179	FALSE	0	A0A059D3W9	0	0.0
439	3.99579327	0.0	0.2502632	0.0	1	6	FALSE	A0A059CYK2	13.0	1	0	Eucalyptus grandis (Flooded gum)	0	Uncharacterized protein	0.57202953	FALSE	0	A0A059CYK2	0	0.0
440	3.6484375	0.0	0.27408994	0.0	1	7	FALSE	A0A059CQB7	419.0	1	0	Eucalyptus grandis (Flooded gum)	0	PBPe domain-containing protein (Fragment)	0.62165179	FALSE	0	A0A059CQB7	0	0.0
441	3.54747596	0.0	0.28189056	0.0	1	6	FALSE	A0A059CYL4	367.0	1	0	Eucalyptus grandis (Flooded gum)	0	S4 RNA-binding domain-containing protein	0.63607486	FALSE	0	A0A059CYL4	0	0.0
442	3.77824519	0.0	0.26467314	0.0	1	6	FALSE	A0A059CKK3	225.0	1	0	Eucalyptus grandis (Flooded gum)	0	Glutamate receptor	0.60310783	FALSE	0	A0A059CKK3	0	0.0
443	3.6484375	0.0	0.27408994	0.0	1	7	FALSE	A0A059CQR5	419.0	1	0	Eucalyptus grandis (Flooded gum)	0	PBPe domain-containing protein	0.62165179	FALSE	0	A0A059CQR5	0	0.0
446	3.6484375	0.0	0.27408994	0.0	1	7	FALSE	A0A059CVZ4	419.0	1	0	Eucalyptus grandis (Flooded gum)	0	MFS domain-containing protein	0.62165179	FALSE	0	A0A059CVZ4	0	0.0
447	3.67608173	0.0	0.27202877	0.0	1	6	FALSE	A0A059CL16	258.0	1	0	Eucalyptus grandis (Flooded gum)	0	Malic enzyme	0.61770261	FALSE	0	A0A059CL16	0	0.0
448	3.83713942	0.0	0.26061081	0.0	1	6	FALSE	A0A059CIK8	117.0	1	0	Eucalyptus grandis (Flooded gum)	0	SHSP domain-containing protein	0.59469437	FALSE	0	A0A059CIK8	0	0.0
449	3.93088942	0.0	0.25439535	0.0	1	6	FALSE	A0A059CTE2	33.0	1	0	Eucalyptus grandis (Flooded gum)	0	Uncharacterized protein	0.58130151	FALSE	0	A0A059CTE2	0	0.0
451	3.54747596	0.0	0.28189056	0.0	1	6	FALSE	A0A059D915	367.0	1	0	Eucalyptus grandis (Flooded gum)	0	Uncharacterized protein	0.63607486	FALSE	0	A0A059D915	0	0.0
452	3.47896635	0.0	0.2874417	0.0	1	6	FALSE	A0A059CJ97	406.0	1	0	Eucalyptus grandis (Flooded gum)	0	FAD-binding PCMH-type domain-containing protein	0.64586195	FALSE	0	A0A059CJ97	0	0.0
463	3.6484375	0.0	0.27408994	0.0	1	7	FALSE	A0A059CJT1	419.0	1	0	Eucalyptus grandis (Flooded gum)	0	Glutamate receptor	0.62165179	FALSE	0	A0A059CJT1	0	0.0
466	3.6484375	0.0	0.27408994	0.0	1	7	FALSE	A0A059CWJ7	419.0	1	0	Eucalyptus grandis (Flooded gum)	0	Uncharacterized protein	0.62165179	FALSE	0	A0A059CWJ7	0	0.0
467	3.6484375	0.0	0.27408994	0.0	1	7	FALSE	A0A059CT71	419.0	1	0	Eucalyptus grandis (Flooded gum)	0	Uncharacterized protein	0.62165179	FALSE	0	A0A059CT71	0	0.0
473	3.67608173	0.0	0.27202877	0.0	1	6	FALSE	A0A059CQ77	258.0	1	0	Eucalyptus grandis (Flooded gum)	0	Receptor-like serine/threonine-protein kinase (EC 2.7.11.1)	0.61770261	FALSE	0	A0A059CQ77	0	0.0
477	3.6484375	0.0	0.27408994	0.0	1	7	FALSE	A0A059DAL9	419.0	1	0	Eucalyptus grandis (Flooded gum)	0	Aa_trans domain-containing protein	0.62165179	FALSE	0	A0A059DAL9	0	0.0
478	3.6484375	0.0	0.27408994	0.0	1	7	FALSE	A0A059D6U8	419.0	1	0	Eucalyptus grandis (Flooded gum)	0	Uncharacterized protein	0.62165179	FALSE	0	A0A059D6U8	0	0.0
479	3.6484375	0.0	0.27408994	0.0	1	7	FALSE	A0A059DB56	419.0	1	0	Eucalyptus grandis (Flooded gum)	0	Uncharacterized protein	0.62165179	FALSE	0	A0A059DB56	0	0.0
482	3.6484375	0.0	0.27408994	0.0	1	7	FALSE	A0A059CWA7	419.0	1	0	Eucalyptus grandis (Flooded gum)	0	Aa_trans domain-containing protein	0.62165179	FALSE	0	A0A059CWA7	0	0.0
484	3.47896635	0.0	0.2874417	0.0	1	6	FALSE	A0A059CY62	406.0	1	0	Eucalyptus grandis (Flooded gum)	0	Uncharacterized protein	0.64586195	FALSE	0	A0A059CY62	0	0.0
488	3.47896635	0.0	0.2874417	0.0	1	6	FALSE	A0A059D7S0	406.0	1	0	Eucalyptus grandis (Flooded gum)	0	Purple acid phosphatase (EC 3.1.3.2)	0.64586195	FALSE	0	A0A059D7S0	0	0.0
493	3.6484375	0.0	0.27408994	0.0	1	7	FALSE	A0A059CGT0	419.0	1	0	Eucalyptus grandis (Flooded gum)	0	Protein DETOXIFICATION (Multidrug and toxic compound extrusion protein)	0.62165179	FALSE	0	A0A059CGT0	0	0.0
496	3.6484375	0.0	0.27408994	0.0	1	7	FALSE	A0A059CJY3	419.0	1	0	Eucalyptus grandis (Flooded gum)	0	Glutamate receptor	0.62165179	FALSE	0	A0A059CJY3	0	0.0
497	3.6484375	0.0	0.27408994	0.0	1	7	FALSE	A0A059CGB9	419.0	1	0	Eucalyptus grandis (Flooded gum)	0	Beta-adaptin-like protein	0.62165179	FALSE	0	A0A059CGB9	0	0.0
498	3.6484375	0.0	0.27408994	0.0	1	7	FALSE	A0A059CPZ1	419.0	1	0	Eucalyptus grandis (Flooded gum)	0	Glutamate receptor	0.62165179	FALSE	0	A0A059CPZ1	0	0.0
500	1.0	0.0	1.0	0.0	1	1	FALSE	R1GGA5	1.0	1	0	Botryosphaeria parva (strain UCR-NP2) (Grapevine canker fungus) (Neofusicoccum parvum)	0	Rhamnogalacturonate lyase (EC 4.2.2.23)	1.0	FALSE	0	R1GGA5	0	0.0
501	1.0	0.0	1.0	0.0	1	1	FALSE	A0A059DAU0	1.0	1	0	Eucalyptus grandis (Flooded gum)	0	Uncharacterized protein	1.0	FALSE	0	A0A059DAU0	0	0.0
502	3.6484375	0.0	0.27408994	0.0	1	7	FALSE	A0A059D4T6	419.0	1	0	Eucalyptus grandis (Flooded gum)	0	Cyclic nucleotide-binding domain-containing protein	0.62165179	FALSE	0	A0A059D4T6	0	0.0
505	3.6484375	0.0	0.27408994	0.0	1	7	FALSE	A0A059D9D7	419.0	1	0	Eucalyptus grandis (Flooded gum)	0	Probable magnesium transporter	0.62165179	FALSE	0	A0A059D9D7	0	0.0
508	3.6484375	0.0	0.27408994	0.0	1	7	FALSE	A0A059CWN7	419.0	1	0	Eucalyptus grandis (Flooded gum)	0	Uncharacterized protein	0.62165179	FALSE	0	A0A059CWN7	0	0.0
517	3.6484375	0.0	0.27408994	0.0	1	7	FALSE	A0A059CJ83	419.0	1	0	Eucalyptus grandis (Flooded gum)	0	Uncharacterized protein	0.62165179	FALSE	0	A0A059CJ83	0	0.0
521	3.6484375	0.0	0.27408994	0.0	1	7	FALSE	A0A059CYX3	419.0	1	0	Eucalyptus grandis (Flooded gum)	0	TPT domain-containing protein	0.62165179	FALSE	0	A0A059CYX3	0	0.0
524	3.6484375	0.0	0.27408994	0.0	1	7	FALSE	A0A059D981	419.0	1	0	Eucalyptus grandis (Flooded gum)	0	Phospholipid-transporting ATPase (EC 7.6.2.1)	0.62165179	FALSE	0	A0A059D981	0	0.0
529	3.6484375	0.0	0.27408994	0.0	1	7	FALSE	A0A059CXU3	419.0	1	0	Eucalyptus grandis (Flooded gum)	0	Uncharacterized protein	0.62165179	FALSE	0	A0A059CXU3	0	0.0
556	4.25661058	0.0	0.2349287	0.0	1	6	FALSE	A0A059C540	69.0	1	0	Eucalyptus grandis (Flooded gum)	0	Uncharacterized protein	0.53476992	FALSE	0	A0A059C540	0	0.0
557	3.6484375	0.0	0.27408994	0.0	1	7	FALSE	A0A059C2Z3	419.0	1	0	Eucalyptus grandis (Flooded gum)	0	Aa_trans domain-containing protein	0.62165179	FALSE	0	A0A059C2Z3	0	0.0
558	3.54747596	0.0	0.28189056	0.0	1	6	FALSE	A0A059CEF0	367.0	1	0	Eucalyptus grandis (Flooded gum)	0	Uncharacterized protein	0.63607486	FALSE	0	A0A059CEF0	0	0.0
559	3.76983173	0.0	0.26526383	0.0	1	6	FALSE	A0A059C6E8	166.0	1	0	Eucalyptus grandis (Flooded gum)	0	PBPe domain-containing protein	0.60430975	FALSE	0	A0A059C6E8	0	0.0
560	4.37680288	0.0	0.22847728	0.0	1	6	FALSE	A0A059BPP7	33.0	1	0	Eucalyptus grandis (Flooded gum)	0	Uncharacterized protein	0.51759959	FALSE	0	A0A059BPP7	0	0.0
561	3.54747596	0.0	0.28189056	0.0	1	6	FALSE	A0A059BJX9	367.0	1	0	Eucalyptus grandis (Flooded gum)	0	Peptidase_S9 domain-containing protein	0.63607486	FALSE	0	A0A059BJX9	0	0.0
562	3.54747596	0.0	0.28189056	0.0	1	6	FALSE	A0A059C851	367.0	1	0	Eucalyptus grandis (Flooded gum)	0	Uncharacterized protein	0.63607486	FALSE	0	A0A059C851	0	0.0
563	3.47896635	0.0	0.2874417	0.0	1	6	FALSE	A0A059BSR0	406.0	1	0	Eucalyptus grandis (Flooded gum)	0	Uncharacterized protein	0.64586195	FALSE	0	A0A059BSR0	0	0.0
564	3.77824519	0.0	0.26467314	0.0	1	6	FALSE	A0A059CDD5	225.0	1	0	Eucalyptus grandis (Flooded gum)	0	MFS domain-containing protein	0.60310783	FALSE	0	A0A059CDD5	0	0.0
565	3.47896635	0.0	0.2874417	0.0	1	6	FALSE	A0A059C255	406.0	1	0	Eucalyptus grandis (Flooded gum)	0	Uncharacterized protein	0.64586195	FALSE	0	A0A059C255	0	0.0
566	3.6484375	0.0	0.27408994	0.0	1	7	FALSE	A0A059BKJ7	419.0	1	0	Eucalyptus grandis (Flooded gum)	0	Protein DETOXIFICATION (Multidrug and toxic compound extrusion protein)	0.62165179	FALSE	0	A0A059BKJ7	0	0.0
567	3.54747596	0.0	0.28189056	0.0	1	6	FALSE	A0A059C5U8	367.0	1	0	Eucalyptus grandis (Flooded gum)	0	Uncharacterized protein	0.63607486	FALSE	0	A0A059C5U8	0	0.0
568	3.67608173	0.0	0.27202877	0.0	1	6	FALSE	A0A059BK11	258.0	1	0	Eucalyptus grandis (Flooded gum)	0	Polyadenylate-binding protein (PABP)	0.61770261	FALSE	0	A0A059BK11	0	0.0
569	3.47896635	0.0	0.2874417	0.0	1	6	FALSE	A0A059BW34	406.0	1	0	Eucalyptus grandis (Flooded gum)	0	HMG box domain-containing protein	0.64586195	FALSE	0	A0A059BW34	0	0.0
570	3.67608173	0.0	0.27202877	0.0	1	6	FALSE	A0A059CAJ3	258.0	1	0	Eucalyptus grandis (Flooded gum)	0	Receptor-like serine/threonine-protein kinase (EC 2.7.11.1)	0.61770261	FALSE	0	A0A059CAJ3	0	0.0
571	3.93329327	0.0	0.25423988	0.0	1	6	FALSE	A0A059C5D9	37.0	1	0	Eucalyptus grandis (Flooded gum)	0	ANK_REP_REGION domain-containing protein	0.5809581	FALSE	0	A0A059C5D9	0	0.0
572	3.77824519	0.0	0.26467314	0.0	1	6	FALSE	A0A059CB31	225.0	1	0	Eucalyptus grandis (Flooded gum)	0	MFS domain-containing protein	0.60310783	FALSE	0	A0A059CB31	0	0.0
573	3.67608173	0.0	0.27202877	0.0	1	6	FALSE	A0A059C198	258.0	1	0	Eucalyptus grandis (Flooded gum)	0	Protein kinase domain-containing protein (Fragment)	0.61770261	FALSE	0	A0A059C198	0	0.0
574	3.6484375	0.0	0.27408994	0.0	1	7	FALSE	A0A059BK78	419.0	1	0	Eucalyptus grandis (Flooded gum)	0	Protein DETOXIFICATION (Multidrug and toxic compound extrusion protein)	0.62165179	FALSE	0	A0A059BK78	0	0.0
575	4.09555288	0.0	0.24416728	0.0	1	6	FALSE	A0A059BU35	36.0	1	0	Eucalyptus grandis (Flooded gum)	0	Uncharacterized protein	0.55777816	FALSE	0	A0A059BU35	0	0.0
576	3.83713942	0.0	0.26061081	0.0	1	6	FALSE	A0A059C7G4	117.0	1	0	Eucalyptus grandis (Flooded gum)	0	Uncharacterized protein	0.59469437	FALSE	0	A0A059C7G4	0	0.0
577	4.49939904	0.0	0.2222519	0.0	1	6	FALSE	A0A059C6T1	59.0	1	0	Eucalyptus grandis (Flooded gum)	0	Uncharacterized protein	0.50008585	FALSE	0	A0A059C6T1	0	0.0
578	4.05949519	0.0	0.24633605	0.0	1	6	FALSE	A0A059C310	47.0	1	0	Eucalyptus grandis (Flooded gum)	0	HMA domain-containing protein	0.56292926	FALSE	0	A0A059C310	0	0.0
579	3.95733173	0.0	0.25269552	0.0	1	6	FALSE	A0A059C275	21.0	1	0	Eucalyptus grandis (Flooded gum)	0	Auxin response factor	0.57752404	FALSE	0	A0A059C275	0	0.0
580	3.6484375	0.0	0.27408994	0.0	1	7	FALSE	A0A059BW79	419.0	1	0	Eucalyptus grandis (Flooded gum)	0	Uncharacterized protein	0.62165179	FALSE	0	A0A059BW79	0	0.0
581	3.47896635	0.0	0.2874417	0.0	1	6	FALSE	A0A059C4F2	406.0	1	0	Eucalyptus grandis (Flooded gum)	0	Uncharacterized protein	0.64586195	FALSE	0	A0A059C4F2	0	0.0
582	3.54747596	0.0	0.28189056	0.0	1	6	FALSE	A0A059BJ78	367.0	1	0	Eucalyptus grandis (Flooded gum)	0	Uncharacterized protein	0.63607486	FALSE	0	A0A059BJ78	0	0.0
583	3.47896635	0.0	0.2874417	0.0	1	6	FALSE	A0A059C8Y7	406.0	1	0	Eucalyptus grandis (Flooded gum)	0	PHD domain-containing protein	0.64586195	FALSE	0	A0A059C8Y7	0	0.0
584	3.67608173	0.0	0.27202877	0.0	1	6	FALSE	A0A059C192	258.0	1	0	Eucalyptus grandis (Flooded gum)	0	Protein kinase domain-containing protein	0.61770261	FALSE	0	A0A059C192	0	0.0
585	3.6484375	0.0	0.27408994	0.0	1	7	FALSE	A0A059C9K9	419.0	1	0	Eucalyptus grandis (Flooded gum)	0	MFS domain-containing protein	0.62165179	FALSE	0	A0A059C9K9	0	0.0
586	3.67608173	0.0	0.27202877	0.0	1	6	FALSE	A0A059CDF8	258.0	1	0	Eucalyptus grandis (Flooded gum)	0	Uncharacterized protein (Fragment)	0.61770261	FALSE	0	A0A059CDF8	0	0.0
587	3.93329327	0.0	0.25423988	0.0	1	6	FALSE	A0A059CC42	37.0	1	0	Eucalyptus grandis (Flooded gum)	0	Uncharacterized protein	0.5809581	FALSE	0	A0A059CC42	0	0.0
588	4.11838942	0.0	0.24281337	0.0	1	6	FALSE	A0A059BPZ9	29.0	1	0	Eucalyptus grandis (Flooded gum)	0	Protein kinase domain-containing protein	0.5545158	FALSE	0	A0A059BPZ9	0	0.0
589	3.93088942	0.0	0.25439535	0.0	1	6	FALSE	A0A059C3S1	33.0	1	0	Eucalyptus grandis (Flooded gum)	0	Epimerase domain-containing protein	0.58130151	FALSE	0	A0A059C3S1	0	0.0
590	3.47896635	0.0	0.2874417	0.0	1	6	FALSE	A0A059C370	406.0	1	0	Eucalyptus grandis (Flooded gum)	0	Dirigent protein (Fragment)	0.64586195	FALSE	0	A0A059C370	0	0.0
591	3.6484375	0.0	0.27408994	0.0	1	7	FALSE	A0A059BJU9	419.0	1	0	Eucalyptus grandis (Flooded gum)	0	Protein DETOXIFICATION (Multidrug and toxic compound extrusion protein)	0.62165179	FALSE	0	A0A059BJU9	0	0.0
592	3.54747596	0.0	0.28189056	0.0	1	6	FALSE	A0A059C2R5	367.0	1	0	Eucalyptus grandis (Flooded gum)	0	ATP-synt_C domain-containing protein (Fragment)	0.63607486	FALSE	0	A0A059C2R5	0	0.0
593	3.76983173	0.0	0.26526383	0.0	1	6	FALSE	A0A059BQ15	166.0	1	0	Eucalyptus grandis (Flooded gum)	0	C2H2-type domain-containing protein	0.60430975	FALSE	0	A0A059BQ15	0	0.0
594	3.67608173	0.0	0.27202877	0.0	1	6	FALSE	A0A059BX03	258.0	1	0	Eucalyptus grandis (Flooded gum)	0	Protein translocase subunit SecA	0.61770261	FALSE	0	A0A059BX03	0	0.0
595	4.37680288	0.0	0.22847728	0.0	1	6	FALSE	A0A059BMX3	33.0	1	0	Eucalyptus grandis (Flooded gum)	0	Patatin (EC 3.1.1.-)	0.51759959	FALSE	0	A0A059BMX3	0	0.0
596	3.67608173	0.0	0.27202877	0.0	1	6	FALSE	A0A059BUY3	258.0	1	0	Eucalyptus grandis (Flooded gum)	0	Uncharacterized protein	0.61770261	FALSE	0	A0A059BUY3	0	0.0
597	3.47896635	0.0	0.2874417	0.0	1	6	FALSE	A0A059BV63	406.0	1	0	Eucalyptus grandis (Flooded gum)	0	Uncharacterized protein (Fragment)	0.64586195	FALSE	0	A0A059BV63	0	0.0
598	3.54747596	0.0	0.28189056	0.0	1	6	FALSE	A0A059C7Q5	367.0	1	0	Eucalyptus grandis (Flooded gum)	0	Uncharacterized protein	0.63607486	FALSE	0	A0A059C7Q5	0	0.0
599	3.67608173	0.0	0.27202877	0.0	1	6	FALSE	A0A059C0N6	258.0	1	0	Eucalyptus grandis (Flooded gum)	0	Uncharacterized protein	0.61770261	FALSE	0	A0A059C0N6	0	0.0
600	3.47896635	0.0	0.2874417	0.0	1	6	FALSE	A0A059CA81	406.0	1	0	Eucalyptus grandis (Flooded gum)	0	Uncharacterized protein	0.64586195	FALSE	0	A0A059CA81	0	0.0
601	3.47896635	0.0	0.2874417	0.0	1	6	FALSE	A0A059CDR0	406.0	1	0	Eucalyptus grandis (Flooded gum)	0	Protein kinase domain-containing protein (Fragment)	0.64586195	FALSE	0	A0A059CDR0	0	0.0
602	3.54747596	0.0	0.28189056	0.0	1	6	FALSE	A0A059BXQ4	367.0	1	0	Eucalyptus grandis (Flooded gum)	0	NAC domain-containing protein	0.63607486	FALSE	0	A0A059BXQ4	0	0.0
603	3.67608173	0.0	0.27202877	0.0	1	6	FALSE	A0A059BWJ0	258.0	1	0	Eucalyptus grandis (Flooded gum)	0	Dynamin-type G domain-containing protein	0.61770261	FALSE	0	A0A059BWJ0	0	0.0
604	3.83713942	0.0	0.26061081	0.0	1	6	FALSE	A0A059CDH0	117.0	1	0	Eucalyptus grandis (Flooded gum)	0	UBIQUITIN_CONJUGAT_2 domain-containing protein	0.59469437	FALSE	0	A0A059CDH0	0	0.0
605	3.47896635	0.0	0.2874417	0.0	1	6	FALSE	A0A059BXY9	406.0	1	0	Eucalyptus grandis (Flooded gum)	0	S-acyltransferase (EC 2.3.1.225) (Palmitoyltransferase)	0.64586195	FALSE	0	A0A059BXY9	0	0.0
607	4.11478365	0.0	0.24302614	0.0	1	6	FALSE	A0A059BLM1	23.0	1	0	Eucalyptus grandis (Flooded gum)	0	Imidazole glycerol phosphate synthase hisHF [Includes: Glutaminase (EC 3.5.1.2); Cyclase]	0.55503091	FALSE	0	A0A059BLM1	0	0.0
608	3.67608173	0.0	0.27202877	0.0	1	6	FALSE	A0A059BV73	258.0	1	0	Eucalyptus grandis (Flooded gum)	0	Probable bifunctional methylthioribulose-1-phosphate dehydratase/enolase-phosphatase E1 [Includes: Methylthioribulose-1-phosphate dehydratase (MTRu-1-P dehydratase) (EC 4.2.1.109); Enolase-phosphatase E1 (EC 3.1.3.77) (2,3-diketo-5-methylthio-1-phosphopentane phosphatase)]	0.61770261	FALSE	0	A0A059BV73	0	0.0
609	3.6484375	0.0	0.27408994	0.0	1	7	FALSE	A0A059BV95	419.0	1	0	Eucalyptus grandis (Flooded gum)	0	AA_permease_C domain-containing protein	0.62165179	FALSE	0	A0A059BV95	0	0.0
610	3.54747596	0.0	0.28189056	0.0	1	6	FALSE	A0A059BPX8	367.0	1	0	Eucalyptus grandis (Flooded gum)	0	Uncharacterized protein	0.63607486	FALSE	0	A0A059BPX8	0	0.0
611	3.54747596	0.0	0.28189056	0.0	1	6	FALSE	A0A059BWU6	367.0	1	0	Eucalyptus grandis (Flooded gum)	0	PPR_long domain-containing protein	0.63607486	FALSE	0	A0A059BWU6	0	0.0
612	3.54747596	0.0	0.28189056	0.0	1	6	FALSE	A0A059BMA5	367.0	1	0	Eucalyptus grandis (Flooded gum)	0	Uncharacterized protein	0.63607486	FALSE	0	A0A059BMA5	0	0.0
613	3.67608173	0.0	0.27202877	0.0	1	6	FALSE	A0A059BPL9	258.0	1	0	Eucalyptus grandis (Flooded gum)	0	Protein kinase domain-containing protein	0.61770261	FALSE	0	A0A059BPL9	0	0.0
615	3.83713942	0.0	0.26061081	0.0	1	6	FALSE	A0A059C6U1	117.0	1	0	Eucalyptus grandis (Flooded gum)	0	Uncharacterized protein	0.59469437	FALSE	0	A0A059C6U1	0	0.0
616	3.67608173	0.0	0.27202877	0.0	1	6	FALSE	A0A059BNQ8	258.0	1	0	Eucalyptus grandis (Flooded gum)	0	Uncharacterized protein	0.61770261	FALSE	0	A0A059BNQ8	0	0.0
617	3.98497596	0.0	0.25094254	0.0	1	6	FALSE	A0A059BSU4	26.0	1	0	Eucalyptus grandis (Flooded gum)	0	Uncharacterized protein	0.57357486	FALSE	0	A0A059BSU4	0	0.0
619	4.49939904	0.0	0.2222519	0.0	1	6	FALSE	A0A059BLG9	59.0	1	0	Eucalyptus grandis (Flooded gum)	0	Uncharacterized protein	0.50008585	FALSE	0	A0A059BLG9	0	0.0
620	3.47896635	0.0	0.2874417	0.0	1	6	FALSE	A0A059BZD4	406.0	1	0	Eucalyptus grandis (Flooded gum)	0	Uncharacterized protein	0.64586195	FALSE	0	A0A059BZD4	0	0.0
622	3.77824519	0.0	0.26467314	0.0	1	6	FALSE	A0A059BPW5	225.0	1	0	Eucalyptus grandis (Flooded gum)	0	MFS domain-containing protein	0.60310783	FALSE	0	A0A059BPW5	0	0.0
623	3.54747596	0.0	0.28189056	0.0	1	6	FALSE	A0A059BMG0	367.0	1	0	Eucalyptus grandis (Flooded gum)	0	Histone H2A	0.63607486	FALSE	0	A0A059BMG0	0	0.0
624	3.54747596	0.0	0.28189056	0.0	1	6	FALSE	A0A059C392	367.0	1	0	Eucalyptus grandis (Flooded gum)	0	Pectin acetylesterase (EC 3.1.1.-)	0.63607486	FALSE	0	A0A059C392	0	0.0
625	3.6484375	0.0	0.27408994	0.0	1	7	FALSE	A0A059C022	419.0	1	0	Eucalyptus grandis (Flooded gum)	0	Uncharacterized protein	0.62165179	FALSE	0	A0A059C022	0	0.0
627	3.76983173	0.0	0.26526383	0.0	1	6	FALSE	A0A059C889	166.0	1	0	Eucalyptus grandis (Flooded gum)	0	TIR domain-containing protein (Fragment)	0.60430975	FALSE	0	A0A059C889	0	0.0
628	4.11959135	0.0	0.24274252	0.0	1	6	FALSE	A0A059BXI5	154.0	1	0	Eucalyptus grandis (Flooded gum)	0	Uncharacterized protein	0.55434409	FALSE	0	A0A059BXI5	0	0.0
629	3.67608173	0.0	0.27202877	0.0	1	6	FALSE	A0A059CBY7	258.0	1	0	Eucalyptus grandis (Flooded gum)	0	FAD-binding PCMH-type domain-containing protein	0.61770261	FALSE	0	A0A059CBY7	0	0.0
630	3.76983173	0.0	0.26526383	0.0	1	6	FALSE	A0A059BVW4	166.0	1	0	Eucalyptus grandis (Flooded gum)	0	Uncharacterized protein	0.60430975	FALSE	0	A0A059BVW4	0	0.0
631	3.6484375	0.0	0.27408994	0.0	1	7	FALSE	A0A059C4S8	419.0	1	0	Eucalyptus grandis (Flooded gum)	0	Uncharacterized protein (Fragment)	0.62165179	FALSE	0	A0A059C4S8	0	0.0
632	3.77824519	0.0	0.26467314	0.0	1	6	FALSE	A0A059BW54	225.0	1	0	Eucalyptus grandis (Flooded gum)	0	MFS domain-containing protein	0.60310783	FALSE	0	A0A059BW54	0	0.0
634	3.6484375	0.0	0.27408994	0.0	1	7	FALSE	A0A059C4E2	419.0	1	0	Eucalyptus grandis (Flooded gum)	0	ATP-synt_DE_N domain-containing protein	0.62165179	FALSE	0	A0A059C4E2	0	0.0
635	4.09555288	0.0	0.24416728	0.0	1	6	FALSE	A0A059BSR9	36.0	1	0	Eucalyptus grandis (Flooded gum)	0	Uncharacterized protein	0.55777816	FALSE	0	A0A059BSR9	0	0.0
636	3.47896635	0.0	0.2874417	0.0	1	6	FALSE	A0A059C5T1	406.0	1	0	Eucalyptus grandis (Flooded gum)	0	Nodulin-like domain-containing protein	0.64586195	FALSE	0	A0A059C5T1	0	0.0
637	3.54747596	0.0	0.28189056	0.0	1	6	FALSE	A0A059BJN8	367.0	1	0	Eucalyptus grandis (Flooded gum)	0	BSD domain-containing protein	0.63607486	FALSE	0	A0A059BJN8	0	0.0
638	3.47896635	0.0	0.2874417	0.0	1	6	FALSE	A0A059BML9	406.0	1	0	Eucalyptus grandis (Flooded gum)	0	Uncharacterized protein (Fragment)	0.64586195	FALSE	0	A0A059BML9	0	0.0
640	3.67608173	0.0	0.27202877	0.0	1	6	FALSE	A0A059CDA5	258.0	1	0	Eucalyptus grandis (Flooded gum)	0	F-box domain-containing protein	0.61770261	FALSE	0	A0A059CDA5	0	0.0
641	4.37680288	0.0	0.22847728	0.0	1	6	FALSE	A0A059C028	33.0	1	0	Eucalyptus grandis (Flooded gum)	0	SANT domain-containing protein	0.51759959	FALSE	0	A0A059C028	0	0.0
642	3.47896635	0.0	0.2874417	0.0	1	6	FALSE	A0A059C085	406.0	1	0	Eucalyptus grandis (Flooded gum)	0	Protein kinase domain-containing protein	0.64586195	FALSE	0	A0A059C085	0	0.0
643	3.47896635	0.0	0.2874417	0.0	1	6	FALSE	A0A059BTW5	406.0	1	0	Eucalyptus grandis (Flooded gum)	0	Uncharacterized protein	0.64586195	FALSE	0	A0A059BTW5	0	0.0
645	4.11959135	0.0	0.24274252	0.0	1	6	FALSE	A0A059C5R5	154.0	1	0	Eucalyptus grandis (Flooded gum)	0	Uncharacterized protein	0.55434409	FALSE	0	A0A059C5R5	0	0.0
646	3.54747596	0.0	0.28189056	0.0	1	6	FALSE	A0A059BPF3	367.0	1	0	Eucalyptus grandis (Flooded gum)	0	Uncharacterized protein	0.63607486	FALSE	0	A0A059BPF3	0	0.0
647	3.77824519	0.0	0.26467314	0.0	1	6	FALSE	A0A059BZ07	225.0	1	0	Eucalyptus grandis (Flooded gum)	0	Uncharacterized protein	0.60310783	FALSE	0	A0A059BZ07	0	0.0
648	3.6484375	0.0	0.27408994	0.0	1	7	FALSE	A0A059C6G8	419.0	1	0	Eucalyptus grandis (Flooded gum)	0	Uncharacterized protein	0.62165179	FALSE	0	A0A059C6G8	0	0.0
649	3.6484375	0.0	0.27408994	0.0	1	7	FALSE	A0A059BPH2	419.0	1	0	Eucalyptus grandis (Flooded gum)	0	Protein DETOXIFICATION (Multidrug and toxic compound extrusion protein)	0.62165179	FALSE	0	A0A059BPH2	0	0.0
650	3.67608173	0.0	0.27202877	0.0	1	6	FALSE	A0A059BMY9	258.0	1	0	Eucalyptus grandis (Flooded gum)	0	Protein kinase domain-containing protein (Fragment)	0.61770261	FALSE	0	A0A059BMY9	0	0.0
651	3.6484375	0.0	0.27408994	0.0	1	7	FALSE	A0A059BU78	419.0	1	0	Eucalyptus grandis (Flooded gum)	0	Uncharacterized protein	0.62165179	FALSE	0	A0A059BU78	0	0.0
652	3.6484375	0.0	0.27408994	0.0	1	7	FALSE	A0A059BQM3	419.0	1	0	Eucalyptus grandis (Flooded gum)	0	Uncharacterized protein	0.62165179	FALSE	0	A0A059BQM3	0	0.0
653	3.6484375	0.0	0.27408994	0.0	1	7	FALSE	A0A059BXA2	419.0	1	0	Eucalyptus grandis (Flooded gum)	0	Aa_trans domain-containing protein	0.62165179	FALSE	0	A0A059BXA2	0	0.0
655	3.54747596	0.0	0.28189056	0.0	1	6	FALSE	A0A059BLW3	367.0	1	0	Eucalyptus grandis (Flooded gum)	0	FRIGIDA-like protein	0.63607486	FALSE	0	A0A059BLW3	0	0.0
656	3.47896635	0.0	0.2874417	0.0	1	6	FALSE	A0A059BN83	406.0	1	0	Eucalyptus grandis (Flooded gum)	0	Tr-type G domain-containing protein	0.64586195	FALSE	0	A0A059BN83	0	0.0
657	3.47896635	0.0	0.2874417	0.0	1	6	FALSE	A0A059C533	406.0	1	0	Eucalyptus grandis (Flooded gum)	0	CMP/dCMP-type deaminase domain-containing protein (Fragment)	0.64586195	FALSE	0	A0A059C533	0	0.0
658	3.67608173	0.0	0.27202877	0.0	1	6	FALSE	A0A059BUC7	258.0	1	0	Eucalyptus grandis (Flooded gum)	0	Uncharacterized protein	0.61770261	FALSE	0	A0A059BUC7	0	0.0
659	3.47896635	0.0	0.2874417	0.0	1	6	FALSE	A0A059BM24	406.0	1	0	Eucalyptus grandis (Flooded gum)	0	Uncharacterized protein (Fragment)	0.64586195	FALSE	0	A0A059BM24	0	0.0
660	3.93329327	0.0	0.25423988	0.0	1	6	FALSE	A0A059CEI3	37.0	1	0	Eucalyptus grandis (Flooded gum)	0	WD_REPEATS_REGION domain-containing protein (Fragment)	0.5809581	FALSE	0	A0A059CEI3	0	0.0
661	3.67608173	0.0	0.27202877	0.0	1	6	FALSE	A0A059C3S9	258.0	1	0	Eucalyptus grandis (Flooded gum)	0	Uncharacterized protein	0.61770261	FALSE	0	A0A059C3S9	0	0.0
662	3.67608173	0.0	0.27202877	0.0	1	6	FALSE	A0A059C0M3	258.0	1	0	Eucalyptus grandis (Flooded gum)	0	AA_TRNA_LIGASE_II domain-containing protein	0.61770261	FALSE	0	A0A059C0M3	0	0.0
663	3.47896635	0.0	0.2874417	0.0	1	6	FALSE	A0A059BLD7	406.0	1	0	Eucalyptus grandis (Flooded gum)	0	Methyltransf_11 domain-containing protein	0.64586195	FALSE	0	A0A059BLD7	0	0.0
664	4.11959135	0.0	0.24274252	0.0	1	6	FALSE	A0A059BZR4	154.0	1	0	Eucalyptus grandis (Flooded gum)	0	Uncharacterized protein	0.55434409	FALSE	0	A0A059BZR4	0	0.0
665	3.54747596	0.0	0.28189056	0.0	1	6	FALSE	A0A059CDJ2	367.0	1	0	Eucalyptus grandis (Flooded gum)	0	Uncharacterized protein	0.63607486	FALSE	0	A0A059CDJ2	0	0.0
666	4.25661058	0.0	0.2349287	0.0	1	6	FALSE	A0A059BVH4	69.0	1	0	Eucalyptus grandis (Flooded gum)	0	Uncharacterized protein	0.53476992	FALSE	0	A0A059BVH4	0	0.0
667	4.09555288	0.0	0.24416728	0.0	1	6	FALSE	A0A059CC80	36.0	1	0	Eucalyptus grandis (Flooded gum)	0	FCP1 homology domain-containing protein	0.55777816	FALSE	0	A0A059CC80	0	0.0
669	3.47896635	0.0	0.2874417	0.0	1	6	FALSE	A0A059C8I4	406.0	1	0	Eucalyptus grandis (Flooded gum)	0	Fe2OG dioxygenase domain-containing protein	0.64586195	FALSE	0	A0A059C8I4	0	0.0
670	3.67608173	0.0	0.27202877	0.0	1	6	FALSE	A0A059BVV2	258.0	1	0	Eucalyptus grandis (Flooded gum)	0	Serine/threonine-protein phosphatase (EC 3.1.3.16)	0.61770261	FALSE	0	A0A059BVV2	0	0.0
673	3.54747596	0.0	0.28189056	0.0	1	6	FALSE	A0A059C738	367.0	1	0	Eucalyptus grandis (Flooded gum)	0	Uncharacterized protein	0.63607486	FALSE	0	A0A059C738	0	0.0
674	3.76983173	0.0	0.26526383	0.0	1	6	FALSE	A0A059C9Z0	166.0	1	0	Eucalyptus grandis (Flooded gum)	0	Protein kinase domain-containing protein	0.60430975	FALSE	0	A0A059C9Z0	0	0.0
675	3.54747596	0.0	0.28189056	0.0	1	6	FALSE	A0A059BRJ1	367.0	1	0	Eucalyptus grandis (Flooded gum)	0	Uncharacterized protein	0.63607486	FALSE	0	A0A059BRJ1	0	0.0
679	3.54747596	0.0	0.28189056	0.0	1	6	FALSE	A0A059BL80	367.0	1	0	Eucalyptus grandis (Flooded gum)	0	DUF4220 domain-containing protein	0.63607486	FALSE	0	A0A059BL80	0	0.0
680	4.41165865	0.0	0.22667212	0.0	1	6	FALSE	A0A059BPH6	7.0	1	0	Eucalyptus grandis (Flooded gum)	0	Uncharacterized protein	0.51262019	FALSE	0	A0A059BPH6	0	0.0
681	4.25661058	0.0	0.2349287	0.0	1	6	FALSE	A0A059CBM5	69.0	1	0	Eucalyptus grandis (Flooded gum)	0	Uncharacterized protein	0.53476992	FALSE	0	A0A059CBM5	0	0.0
682	3.47896635	0.0	0.2874417	0.0	1	6	FALSE	A0A059C4U5	406.0	1	0	Eucalyptus grandis (Flooded gum)	0	Uncharacterized protein	0.64586195	FALSE	0	A0A059C4U5	0	0.0
683	3.47896635	0.0	0.2874417	0.0	1	6	FALSE	A0A059C2I7	406.0	1	0	Eucalyptus grandis (Flooded gum)	0	Uncharacterized protein	0.64586195	FALSE	0	A0A059C2I7	0	0.0
684	3.47896635	0.0	0.2874417	0.0	1	6	FALSE	A0A059C8T9	406.0	1	0	Eucalyptus grandis (Flooded gum)	0	RING-type domain-containing protein	0.64586195	FALSE	0	A0A059C8T9	0	0.0
685	3.6484375	0.0	0.27408994	0.0	1	7	FALSE	A0A059BZJ7	419.0	1	0	Eucalyptus grandis (Flooded gum)	0	ZT_dimer domain-containing protein	0.62165179	FALSE	0	A0A059BZJ7	0	0.0
686	3.47896635	0.0	0.2874417	0.0	1	6	FALSE	A0A059BU17	406.0	1	0	Eucalyptus grandis (Flooded gum)	0	Uncharacterized protein	0.64586195	FALSE	0	A0A059BU17	0	0.0
687	3.47896635	0.0	0.2874417	0.0	1	6	FALSE	A0A059C7T8	406.0	1	0	Eucalyptus grandis (Flooded gum)	0	Uncharacterized protein	0.64586195	FALSE	0	A0A059C7T8	0	0.0
689	3.6484375	0.0	0.27408994	0.0	1	7	FALSE	A0A059BKW5	419.0	1	0	Eucalyptus grandis (Flooded gum)	0	Polysacc_synt_C domain-containing protein (Fragment)	0.62165179	FALSE	0	A0A059BKW5	0	0.0
690	3.76983173	0.0	0.26526383	0.0	1	6	FALSE	A0A059BQK2	166.0	1	0	Eucalyptus grandis (Flooded gum)	0	Uncharacterized protein	0.60430975	FALSE	0	A0A059BQK2	0	0.0
691	3.92608173	0.0	0.25470687	0.0	1	6	FALSE	A0A059BUC3	57.0	1	0	Eucalyptus grandis (Flooded gum)	0	Uncharacterized protein	0.58198832	FALSE	0	A0A059BUC3	0	0.0
692	3.6484375	0.0	0.27408994	0.0	1	7	FALSE	A0A059CD19	419.0	1	0	Eucalyptus grandis (Flooded gum)	0	Uncharacterized protein	0.62165179	FALSE	0	A0A059CD19	0	0.0
694	4.56189904	0.0	0.21920696	0.0	1	6	FALSE	A0A059BN22	17.0	1	0	Eucalyptus grandis (Flooded gum)	0	Uncharacterized protein	0.49115728	FALSE	0	A0A059BN22	0	0.0
695	3.54747596	0.0	0.28189056	0.0	1	6	FALSE	A0A059C633	367.0	1	0	Eucalyptus grandis (Flooded gum)	0	TIR domain-containing protein (Fragment)	0.63607486	FALSE	0	A0A059C633	0	0.0
698	3.76983173	0.0	0.26526383	0.0	1	6	FALSE	A0A059C7M3	166.0	1	0	Eucalyptus grandis (Flooded gum)	0	Uncharacterized protein (Fragment)	0.60430975	FALSE	0	A0A059C7M3	0	0.0
700	4.09555288	0.0	0.24416728	0.0	1	6	FALSE	A0A059C420	36.0	1	0	Eucalyptus grandis (Flooded gum)	0	Protein kinase domain-containing protein	0.55777816	FALSE	0	A0A059C420	0	0.0
701	3.47896635	0.0	0.2874417	0.0	1	6	FALSE	A0A059CD68	406.0	1	0	Eucalyptus grandis (Flooded gum)	0	Uncharacterized protein	0.64586195	FALSE	0	A0A059CD68	0	0.0
703	3.47896635	0.0	0.2874417	0.0	1	6	FALSE	A0A059CBJ4	406.0	1	0	Eucalyptus grandis (Flooded gum)	0	Uncharacterized protein	0.64586195	FALSE	0	A0A059CBJ4	0	0.0
704	3.67608173	0.0	0.27202877	0.0	1	6	FALSE	A0A059CCJ7	258.0	1	0	Eucalyptus grandis (Flooded gum)	0	Aminotran_1_2 domain-containing protein	0.61770261	FALSE	0	A0A059CCJ7	0	0.0
705	3.54747596	0.0	0.28189056	0.0	1	6	FALSE	A0A059BXH4	367.0	1	0	Eucalyptus grandis (Flooded gum)	0	Uncharacterized protein	0.63607486	FALSE	0	A0A059BXH4	0	0.0
706	3.6484375	0.0	0.27408994	0.0	1	7	FALSE	A0A059BTX1	419.0	1	0	Eucalyptus grandis (Flooded gum)	0	Protein DETOXIFICATION (Multidrug and toxic compound extrusion protein)	0.62165179	FALSE	0	A0A059BTX1	0	0.0
707	3.47896635	0.0	0.2874417	0.0	1	6	FALSE	A0A059BW43	406.0	1	0	Eucalyptus grandis (Flooded gum)	0	MLO-like protein	0.64586195	FALSE	0	A0A059BW43	0	0.0
708	3.47896635	0.0	0.2874417	0.0	1	6	FALSE	A0A059BXZ0	406.0	1	0	Eucalyptus grandis (Flooded gum)	0	Magnesium transporter	0.64586195	FALSE	0	A0A059BXZ0	0	0.0
709	4.34014423	0.0	0.23040709	0.0	1	6	FALSE	R1EP04	7.0	1	0	Botryosphaeria parva (strain UCR-NP2) (Grapevine canker fungus) (Neofusicoccum parvum)	0	Putative glycosyl family protein	0.52283654	FALSE	0	R1EP04	0	0.0
710	3.47896635	0.0	0.2874417	0.0	1	6	FALSE	A0A059C6Z1	406.0	1	0	Eucalyptus grandis (Flooded gum)	0	Fe2OG dioxygenase domain-containing protein	0.64586195	FALSE	0	A0A059C6Z1	0	0.0
711	3.47896635	0.0	0.2874417	0.0	1	6	FALSE	A0A059BW30	406.0	1	0	Eucalyptus grandis (Flooded gum)	0	Uncharacterized protein	0.64586195	FALSE	0	A0A059BW30	0	0.0
712	3.67608173	0.0	0.27202877	0.0	1	6	FALSE	A0A059C756	258.0	1	0	Eucalyptus grandis (Flooded gum)	0	Uncharacterized protein	0.61770261	FALSE	0	A0A059C756	0	0.0
715	3.54747596	0.0	0.28189056	0.0	1	6	FALSE	A0A059C1J2	367.0	1	0	Eucalyptus grandis (Flooded gum)	0	DUF4005 domain-containing protein	0.63607486	FALSE	0	A0A059C1J2	0	0.0
716	3.67608173	0.0	0.27202877	0.0	1	6	FALSE	A0A059BL24	258.0	1	0	Eucalyptus grandis (Flooded gum)	0	Protein kinase domain-containing protein	0.61770261	FALSE	0	A0A059BL24	0	0.0
717	3.6484375	0.0	0.27408994	0.0	1	7	FALSE	A0A059C8V0	419.0	1	0	Eucalyptus grandis (Flooded gum)	0	Uncharacterized protein	0.62165179	FALSE	0	A0A059C8V0	0	0.0
719	3.6484375	0.0	0.27408994	0.0	1	7	FALSE	A0A059BL36	419.0	1	0	Eucalyptus grandis (Flooded gum)	0	Protein DETOXIFICATION (Multidrug and toxic compound extrusion protein)	0.62165179	FALSE	0	A0A059BL36	0	0.0
720	3.47896635	0.0	0.2874417	0.0	1	6	FALSE	A0A059CBR8	406.0	1	0	Eucalyptus grandis (Flooded gum)	0	Uncharacterized protein	0.64586195	FALSE	0	A0A059CBR8	0	0.0
722	4.19891827	0.0	0.23815658	0.0	1	7	FALSE	A0A059CCZ3	22.0	1	0	Eucalyptus grandis (Flooded gum)	0	FKS1_dom1 domain-containing protein	0.54301168	FALSE	0	A0A059CCZ3	0	0.0
723	3.67608173	0.0	0.27202877	0.0	1	6	FALSE	A0A059BUW9	258.0	1	0	Eucalyptus grandis (Flooded gum)	0	Uncharacterized protein	0.61770261	FALSE	0	A0A059BUW9	0	0.0
724	3.83713942	0.0	0.26061081	0.0	1	6	FALSE	A0A059BMR6	117.0	1	0	Eucalyptus grandis (Flooded gum)	0	Uncharacterized protein	0.59469437	FALSE	0	A0A059BMR6	0	0.0
725	3.54747596	0.0	0.28189056	0.0	1	6	FALSE	A0A059C7G2	367.0	1	0	Eucalyptus grandis (Flooded gum)	0	Uncharacterized protein	0.63607486	FALSE	0	A0A059C7G2	0	0.0
726	3.6484375	0.0	0.27408994	0.0	1	7	FALSE	A0A059BZ25	419.0	1	0	Eucalyptus grandis (Flooded gum)	0	ABC transmembrane type-1 domain-containing protein (Fragment)	0.62165179	FALSE	0	A0A059BZ25	0	0.0
728	3.77824519	0.0	0.26467314	0.0	1	6	FALSE	A0A059BR88	225.0	1	0	Eucalyptus grandis (Flooded gum)	0	Cation_ATPase_C domain-containing protein (Fragment)	0.60310783	FALSE	0	A0A059BR88	0	0.0
729	3.6484375	0.0	0.27408994	0.0	1	7	FALSE	A0A059BZG6	419.0	1	0	Eucalyptus grandis (Flooded gum)	0	Uncharacterized protein	0.62165179	FALSE	0	A0A059BZG6	0	0.0
731	3.6484375	0.0	0.27408994	0.0	1	7	FALSE	A0A059C3W4	419.0	1	0	Eucalyptus grandis (Flooded gum)	0	Uncharacterized protein	0.62165179	FALSE	0	A0A059C3W4	0	0.0
732	3.54747596	0.0	0.28189056	0.0	1	6	FALSE	A0A059CC20	367.0	1	0	Eucalyptus grandis (Flooded gum)	0	Uncharacterized protein (Fragment)	0.63607486	FALSE	0	A0A059CC20	0	0.0
733	3.6484375	0.0	0.27408994	0.0	1	7	FALSE	A0A059BX19	419.0	1	0	Eucalyptus grandis (Flooded gum)	0	Peptidase S59 domain-containing protein	0.62165179	FALSE	0	A0A059BX19	0	0.0
736	3.54747596	0.0	0.28189056	0.0	1	6	FALSE	A0A059C2E2	367.0	1	0	Eucalyptus grandis (Flooded gum)	0	MFS domain-containing protein	0.63607486	FALSE	0	A0A059C2E2	0	0.0
737	3.54747596	0.0	0.28189056	0.0	1	6	FALSE	A0A059C7R3	367.0	1	0	Eucalyptus grandis (Flooded gum)	0	Uncharacterized protein	0.63607486	FALSE	0	A0A059C7R3	0	0.0
738	3.54747596	0.0	0.28189056	0.0	1	6	FALSE	A0A059BX13	367.0	1	0	Eucalyptus grandis (Flooded gum)	0	Uncharacterized protein	0.63607486	FALSE	0	A0A059BX13	0	0.0
739	3.47896635	0.0	0.2874417	0.0	1	6	FALSE	A0A059BSR7	406.0	1	0	Eucalyptus grandis (Flooded gum)	0	bHLH-MYC_N domain-containing protein	0.64586195	FALSE	0	A0A059BSR7	0	0.0
740	3.83713942	0.0	0.26061081	0.0	1	6	FALSE	A0A059BSX5	117.0	1	0	Eucalyptus grandis (Flooded gum)	0	Expansin	0.59469437	FALSE	0	A0A059BSX5	0	0.0
741	3.83713942	0.0	0.26061081	0.0	1	6	FALSE	A0A059CD61	117.0	1	0	Eucalyptus grandis (Flooded gum)	0	Sec39 domain-containing protein (Fragment)	0.59469437	FALSE	0	A0A059CD61	0	0.0
742	3.6484375	0.0	0.27408994	0.0	1	7	FALSE	A0A059CBG7	419.0	1	0	Eucalyptus grandis (Flooded gum)	0	AA_permease_C domain-containing protein	0.62165179	FALSE	0	A0A059CBG7	0	0.0
743	3.47896635	0.0	0.2874417	0.0	1	6	FALSE	A0A059C8H8	406.0	1	0	Eucalyptus grandis (Flooded gum)	0	Fe2OG dioxygenase domain-containing protein	0.64586195	FALSE	0	A0A059C8H8	0	0.0
744	3.67608173	0.0	0.27202877	0.0	1	6	FALSE	A0A059C0N3	258.0	1	0	Eucalyptus grandis (Flooded gum)	0	S-acyltransferase (EC 2.3.1.225) (Palmitoyltransferase)	0.61770261	FALSE	0	A0A059C0N3	0	0.0
745	3.77824519	0.0	0.26467314	0.0	1	6	FALSE	A0A059BZ37	225.0	1	0	Eucalyptus grandis (Flooded gum)	0	Aa_trans domain-containing protein	0.60310783	FALSE	0	A0A059BZ37	0	0.0
747	3.76983173	0.0	0.26526383	0.0	1	6	FALSE	A0A059BLK8	166.0	1	0	Eucalyptus grandis (Flooded gum)	0	Uncharacterized protein	0.60430975	FALSE	0	A0A059BLK8	0	0.0
749	3.67608173	0.0	0.27202877	0.0	1	6	FALSE	A0A059C6I3	258.0	1	0	Eucalyptus grandis (Flooded gum)	0	Galectin domain-containing protein	0.61770261	FALSE	0	A0A059C6I3	0	0.0
750	3.6484375	0.0	0.27408994	0.0	1	7	FALSE	A0A059BWM3	419.0	1	0	Eucalyptus grandis (Flooded gum)	0	Uncharacterized protein	0.62165179	FALSE	0	A0A059BWM3	0	0.0
751	3.54747596	0.0	0.28189056	0.0	1	6	FALSE	A0A059CDL5	367.0	1	0	Eucalyptus grandis (Flooded gum)	0	DUF4220 domain-containing protein	0.63607486	FALSE	0	A0A059CDL5	0	0.0
752	3.6484375	0.0	0.27408994	0.0	1	7	FALSE	A0A059BVH2	419.0	1	0	Eucalyptus grandis (Flooded gum)	0	Uncharacterized protein	0.62165179	FALSE	0	A0A059BVH2	0	0.0
753	3.47896635	0.0	0.2874417	0.0	1	6	FALSE	A0A059C0G7	406.0	1	0	Eucalyptus grandis (Flooded gum)	0	Uncharacterized protein	0.64586195	FALSE	0	A0A059C0G7	0	0.0
754	3.47896635	0.0	0.2874417	0.0	1	6	FALSE	A0A059BUP0	406.0	1	0	Eucalyptus grandis (Flooded gum)	0	RWD domain-containing protein	0.64586195	FALSE	0	A0A059BUP0	0	0.0
755	3.77824519	0.0	0.26467314	0.0	1	6	FALSE	A0A059BM89	225.0	1	0	Eucalyptus grandis (Flooded gum)	0	MFS domain-containing protein	0.60310783	FALSE	0	A0A059BM89	0	0.0
756	4.14603365	0.0	0.24119438	0.0	1	7	FALSE	A0A059BP76	10.0	1	0	Eucalyptus grandis (Flooded gum)	0	Tubulin beta chain	0.55056662	FALSE	0	A0A059BP76	0	0.0
757	3.47896635	0.0	0.2874417	0.0	1	6	FALSE	A0A059BXG5	406.0	1	0	Eucalyptus grandis (Flooded gum)	0	Chalcone-flavonone isomerase family protein	0.64586195	FALSE	0	A0A059BXG5	0	0.0
758	3.67608173	0.0	0.27202877	0.0	1	6	FALSE	A0A059BJZ0	258.0	1	0	Eucalyptus grandis (Flooded gum)	0	Uncharacterized protein (Fragment)	0.61770261	FALSE	0	A0A059BJZ0	0	0.0
759	4.49939904	0.0	0.2222519	0.0	1	6	FALSE	A0A059BWN1	59.0	1	0	Eucalyptus grandis (Flooded gum)	0	RING-type domain-containing protein	0.50008585	FALSE	0	A0A059BWN1	0	0.0
760	3.47896635	0.0	0.2874417	0.0	1	6	FALSE	A0A059BJF8	406.0	1	0	Eucalyptus grandis (Flooded gum)	0	C2 domain-containing protein (Fragment)	0.64586195	FALSE	0	A0A059BJF8	0	0.0
762	3.47896635	0.0	0.2874417	0.0	1	6	FALSE	A0A059BJR8	406.0	1	0	Eucalyptus grandis (Flooded gum)	0	ACB domain-containing protein	0.64586195	FALSE	0	A0A059BJR8	0	0.0
764	3.6484375	0.0	0.27408994	0.0	1	7	FALSE	A0A059BXT4	419.0	1	0	Eucalyptus grandis (Flooded gum)	0	Uncharacterized protein	0.62165179	FALSE	0	A0A059BXT4	0	0.0
765	3.47896635	0.0	0.2874417	0.0	1	6	FALSE	A0A059CCW2	406.0	1	0	Eucalyptus grandis (Flooded gum)	0	Ferredoxin--NADP reductase, chloroplastic (FNR) (EC 1.18.1.2)	0.64586195	FALSE	0	A0A059CCW2	0	0.0
768	3.47896635	0.0	0.2874417	0.0	1	6	FALSE	A0A059BUK3	406.0	1	0	Eucalyptus grandis (Flooded gum)	0	Dynein light chain	0.64586195	FALSE	0	A0A059BUK3	0	0.0
771	3.47896635	0.0	0.2874417	0.0	1	6	FALSE	A0A059CDW9	406.0	1	0	Eucalyptus grandis (Flooded gum)	0	Protein kinase domain-containing protein	0.64586195	FALSE	0	A0A059CDW9	0	0.0
773	4.11959135	0.0	0.24274252	0.0	1	6	FALSE	A0A059BPE1	154.0	1	0	Eucalyptus grandis (Flooded gum)	0	Uncharacterized protein	0.55434409	FALSE	0	A0A059BPE1	0	0.0
775	3.6484375	0.0	0.27408994	0.0	1	7	FALSE	A0A059BRC6	419.0	1	0	Eucalyptus grandis (Flooded gum)	0	CRAL-TRIO domain-containing protein	0.62165179	FALSE	0	A0A059BRC6	0	0.0
781	4.11959135	0.0	0.24274252	0.0	1	6	FALSE	A0A059BML7	154.0	1	0	Eucalyptus grandis (Flooded gum)	0	Uncharacterized protein	0.55434409	FALSE	0	A0A059BML7	0	0.0
782	3.6484375	0.0	0.27408994	0.0	1	7	FALSE	A0A059C038	419.0	1	0	Eucalyptus grandis (Flooded gum)	0	MFS domain-containing protein (Fragment)	0.62165179	FALSE	0	A0A059C038	0	0.0
783	3.47896635	0.0	0.2874417	0.0	1	6	FALSE	A0A059BXY7	406.0	1	0	Eucalyptus grandis (Flooded gum)	0	Uncharacterized protein	0.64586195	FALSE	0	A0A059BXY7	0	0.0
784	3.6484375	0.0	0.27408994	0.0	1	7	FALSE	A0A059C0L1	419.0	1	0	Eucalyptus grandis (Flooded gum)	0	MFS domain-containing protein	0.62165179	FALSE	0	A0A059C0L1	0	0.0
787	3.6484375	0.0	0.27408994	0.0	1	7	FALSE	A0A059C7W4	419.0	1	0	Eucalyptus grandis (Flooded gum)	0	Uncharacterized protein	0.62165179	FALSE	0	A0A059C7W4	0	0.0
790	3.6484375	0.0	0.27408994	0.0	1	7	FALSE	A0A059C5L3	419.0	1	0	Eucalyptus grandis (Flooded gum)	0	Uncharacterized protein (Fragment)	0.62165179	FALSE	0	A0A059C5L3	0	0.0
791	4.11959135	0.0	0.24274252	0.0	1	6	FALSE	A0A059BWB8	154.0	1	0	Eucalyptus grandis (Flooded gum)	0	Uncharacterized protein	0.55434409	FALSE	0	A0A059BWB8	0	0.0
792	3.6484375	0.0	0.27408994	0.0	1	7	FALSE	A0A059BKJ3	419.0	1	0	Eucalyptus grandis (Flooded gum)	0	Uncharacterized protein	0.62165179	FALSE	0	A0A059BKJ3	0	0.0
794	3.67608173	0.0	0.27202877	0.0	1	6	FALSE	A0A059BQJ8	258.0	1	0	Eucalyptus grandis (Flooded gum)	0	Uncharacterized protein	0.61770261	FALSE	0	A0A059BQJ8	0	0.0
797	3.6484375	0.0	0.27408994	0.0	1	7	FALSE	A0A059BXT8	419.0	1	0	Eucalyptus grandis (Flooded gum)	0	Uncharacterized protein	0.62165179	FALSE	0	A0A059BXT8	0	0.0
798	3.47896635	0.0	0.2874417	0.0	1	6	FALSE	A0A059BMM9	406.0	1	0	Eucalyptus grandis (Flooded gum)	0	TCP domain-containing protein	0.64586195	FALSE	0	A0A059BMM9	0	0.0
800	3.67608173	0.0	0.27202877	0.0	1	6	FALSE	A0A059BP37	258.0	1	0	Eucalyptus grandis (Flooded gum)	0	AAA domain-containing protein (Fragment)	0.61770261	FALSE	0	A0A059BP37	0	0.0
805	3.67608173	0.0	0.27202877	0.0	1	6	FALSE	A0A059C3A9	258.0	1	0	Eucalyptus grandis (Flooded gum)	0	Uncharacterized protein	0.61770261	FALSE	0	A0A059C3A9	0	0.0
806	3.47896635	0.0	0.2874417	0.0	1	6	FALSE	A0A059CD77	406.0	1	0	Eucalyptus grandis (Flooded gum)	0	Remorin_C domain-containing protein	0.64586195	FALSE	0	A0A059CD77	0	0.0
807	4.11959135	0.0	0.24274252	0.0	1	6	FALSE	A0A059CAK0	154.0	1	0	Eucalyptus grandis (Flooded gum)	0	Uncharacterized protein	0.55434409	FALSE	0	A0A059CAK0	0	0.0
808	4.05949519	0.0	0.24633605	0.0	1	6	FALSE	A0A059BXH3	47.0	1	0	Eucalyptus grandis (Flooded gum)	0	Uncharacterized protein	0.56292926	FALSE	0	A0A059BXH3	0	0.0
809	3.6484375	0.0	0.27408994	0.0	1	7	FALSE	A0A059BPD8	419.0	1	0	Eucalyptus grandis (Flooded gum)	0	V-type proton ATPase subunit a	0.62165179	FALSE	0	A0A059BPD8	0	0.0
811	3.67608173	0.0	0.27202877	0.0	1	6	FALSE	A0A059BVL3	258.0	1	0	Eucalyptus grandis (Flooded gum)	0	Uncharacterized protein	0.61770261	FALSE	0	A0A059BVL3	0	0.0
818	3.6484375	0.0	0.27408994	0.0	1	7	FALSE	A0A059BTW3	419.0	1	0	Eucalyptus grandis (Flooded gum)	0	Uncharacterized protein (Fragment)	0.62165179	FALSE	0	A0A059BTW3	0	0.0
819	3.47896635	0.0	0.2874417	0.0	1	6	FALSE	A0A059BQX9	406.0	1	0	Eucalyptus grandis (Flooded gum)	0	PPC domain-containing protein	0.64586195	FALSE	0	A0A059BQX9	0	0.0
820	3.47896635	0.0	0.2874417	0.0	1	6	FALSE	A0A059CBB0	406.0	1	0	Eucalyptus grandis (Flooded gum)	0	Uncharacterized protein	0.64586195	FALSE	0	A0A059CBB0	0	0.0
821	3.47896635	0.0	0.2874417	0.0	1	6	FALSE	A0A059BL12	406.0	1	0	Eucalyptus grandis (Flooded gum)	0	Uncharacterized protein	0.64586195	FALSE	0	A0A059BL12	0	0.0
822	3.6484375	0.0	0.27408994	0.0	1	7	FALSE	A0A059C0Q9	419.0	1	0	Eucalyptus grandis (Flooded gum)	0	Uncharacterized protein	0.62165179	FALSE	0	A0A059C0Q9	0	0.0
824	3.6484375	0.0	0.27408994	0.0	1	7	FALSE	A0A059BR17	419.0	1	0	Eucalyptus grandis (Flooded gum)	0	Aa_trans domain-containing protein	0.62165179	FALSE	0	A0A059BR17	0	0.0
826	3.54747596	0.0	0.28189056	0.0	1	6	FALSE	A0A059C000	367.0	1	0	Eucalyptus grandis (Flooded gum)	0	Uncharacterized protein (Fragment)	0.63607486	FALSE	0	A0A059C000	0	0.0
831	3.47896635	0.0	0.2874417	0.0	1	6	FALSE	A0A059BXZ1	406.0	1	0	Eucalyptus grandis (Flooded gum)	0	Uncharacterized protein	0.64586195	FALSE	0	A0A059BXZ1	0	0.0
834	3.6484375	0.0	0.27408994	0.0	1	7	FALSE	A0A059C3I3	419.0	1	0	Eucalyptus grandis (Flooded gum)	0	Uncharacterized protein	0.62165179	FALSE	0	A0A059C3I3	0	0.0
837	3.6484375	0.0	0.27408994	0.0	1	7	FALSE	A0A059CDW2	419.0	1	0	Eucalyptus grandis (Flooded gum)	0	Uncharacterized protein	0.62165179	FALSE	0	A0A059CDW2	0	0.0
838	3.67608173	0.0	0.27202877	0.0	1	6	FALSE	A0A059C8R3	258.0	1	0	Eucalyptus grandis (Flooded gum)	0	Uncharacterized protein (Fragment)	0.61770261	FALSE	0	A0A059C8R3	0	0.0
839	3.6484375	0.0	0.27408994	0.0	1	7	FALSE	A0A059CAP4	419.0	1	0	Eucalyptus grandis (Flooded gum)	0	Uncharacterized protein	0.62165179	FALSE	0	A0A059CAP4	0	0.0
846	3.54747596	0.0	0.28189056	0.0	1	6	FALSE	A0A059C656	367.0	1	0	Eucalyptus grandis (Flooded gum)	0	Uncharacterized protein	0.63607486	FALSE	0	A0A059C656	0	0.0
850	3.6484375	0.0	0.27408994	0.0	1	7	FALSE	A0A059BVA5	419.0	1	0	Eucalyptus grandis (Flooded gum)	0	Uncharacterized protein	0.62165179	FALSE	0	A0A059BVA5	0	0.0
855	3.67608173	0.0	0.27202877	0.0	1	6	FALSE	A0A059BVE0	258.0	1	0	Eucalyptus grandis (Flooded gum)	0	Receptor-like serine/threonine-protein kinase (EC 2.7.11.1)	0.61770261	FALSE	0	A0A059BVE0	0	0.0
857	3.6484375	0.0	0.27408994	0.0	1	7	FALSE	A0A059CBH3	419.0	1	0	Eucalyptus grandis (Flooded gum)	0	Uncharacterized protein	0.62165179	FALSE	0	A0A059CBH3	0	0.0
860	3.6484375	0.0	0.27408994	0.0	1	7	FALSE	A0A059BZT6	419.0	1	0	Eucalyptus grandis (Flooded gum)	0	Cation_ATPase_N domain-containing protein	0.62165179	FALSE	0	A0A059BZT6	0	0.0
861	3.6484375	0.0	0.27408994	0.0	1	7	FALSE	A0A059BZ52	419.0	1	0	Eucalyptus grandis (Flooded gum)	0	ZT_dimer domain-containing protein	0.62165179	FALSE	0	A0A059BZ52	0	0.0
863	3.6484375	0.0	0.27408994	0.0	1	7	FALSE	A0A059C306	419.0	1	0	Eucalyptus grandis (Flooded gum)	0	Uncharacterized protein	0.62165179	FALSE	0	A0A059C306	0	0.0
864	3.6484375	0.0	0.27408994	0.0	1	7	FALSE	A0A059BQG9	419.0	1	0	Eucalyptus grandis (Flooded gum)	0	MFS domain-containing protein	0.62165179	FALSE	0	A0A059BQG9	0	0.0
868	3.47896635	0.0	0.2874417	0.0	1	6	FALSE	A0A059BTK6	406.0	1	0	Eucalyptus grandis (Flooded gum)	0	Uncharacterized protein (Fragment)	0.64586195	FALSE	0	A0A059BTK6	0	0.0
870	3.6484375	0.0	0.27408994	0.0	1	7	FALSE	A0A059BJY1	419.0	1	0	Eucalyptus grandis (Flooded gum)	0	MFS domain-containing protein (Fragment)	0.62165179	FALSE	0	A0A059BJY1	0	0.0
873	3.6484375	0.0	0.27408994	0.0	1	7	FALSE	A0A059CCN3	419.0	1	0	Eucalyptus grandis (Flooded gum)	0	Uncharacterized protein (Fragment)	0.62165179	FALSE	0	A0A059CCN3	0	0.0
875	3.6484375	0.0	0.27408994	0.0	1	7	FALSE	A0A059BWN0	419.0	1	0	Eucalyptus grandis (Flooded gum)	0	Aa_trans domain-containing protein	0.62165179	FALSE	0	A0A059BWN0	0	0.0
878	3.76983173	0.0	0.26526383	0.0	1	6	FALSE	A0A059C9A3	166.0	1	0	Eucalyptus grandis (Flooded gum)	0	Uncharacterized protein	0.60430975	FALSE	0	A0A059C9A3	0	0.0
881	3.67608173	0.0	0.27202877	0.0	1	6	FALSE	A0A059C4J2	258.0	1	0	Eucalyptus grandis (Flooded gum)	0	Uncharacterized protein (Fragment)	0.61770261	FALSE	0	A0A059C4J2	0	0.0
884	3.6484375	0.0	0.27408994	0.0	1	7	FALSE	A0A059C9Z4	419.0	1	0	Eucalyptus grandis (Flooded gum)	0	Uncharacterized protein	0.62165179	FALSE	0	A0A059C9Z4	0	0.0
885	3.6484375	0.0	0.27408994	0.0	1	7	FALSE	A0A059CC07	419.0	1	0	Eucalyptus grandis (Flooded gum)	0	Uncharacterized protein	0.62165179	FALSE	0	A0A059CC07	0	0.0
887	3.6484375	0.0	0.27408994	0.0	1	7	FALSE	A0A059CD12	419.0	1	0	Eucalyptus grandis (Flooded gum)	0	Uncharacterized protein	0.62165179	FALSE	0	A0A059CD12	0	0.0
893	3.6484375	0.0	0.27408994	0.0	1	7	FALSE	A0A059BLL6	419.0	1	0	Eucalyptus grandis (Flooded gum)	0	Uncharacterized protein	0.62165179	FALSE	0	A0A059BLL6	0	0.0
898	3.6484375	0.0	0.27408994	0.0	1	7	FALSE	A0A059C1W7	419.0	1	0	Eucalyptus grandis (Flooded gum)	0	Na_H_Exchanger domain-containing protein	0.62165179	FALSE	0	A0A059C1W7	0	0.0
899	3.6484375	0.0	0.27408994	0.0	1	7	FALSE	A0A059BNF7	419.0	1	0	Eucalyptus grandis (Flooded gum)	0	Chloride channel protein (Fragment)	0.62165179	FALSE	0	A0A059BNF7	0	0.0
908	3.6484375	0.0	0.27408994	0.0	1	7	FALSE	A0A059C5T0	419.0	1	0	Eucalyptus grandis (Flooded gum)	0	MFS domain-containing protein	0.62165179	FALSE	0	A0A059C5T0	0	0.0
911	3.6484375	0.0	0.27408994	0.0	1	7	FALSE	A0A059BKB9	419.0	1	0	Eucalyptus grandis (Flooded gum)	0	Uncharacterized protein	0.62165179	FALSE	0	A0A059BKB9	0	0.0
912	3.6484375	0.0	0.27408994	0.0	1	7	FALSE	A0A059C2S5	419.0	1	0	Eucalyptus grandis (Flooded gum)	0	Uncharacterized protein	0.62165179	FALSE	0	A0A059C2S5	0	0.0
915	3.6484375	0.0	0.27408994	0.0	1	7	FALSE	A0A059C329	419.0	1	0	Eucalyptus grandis (Flooded gum)	0	Uncharacterized protein	0.62165179	FALSE	0	A0A059C329	0	0.0
918	3.6484375	0.0	0.27408994	0.0	1	7	FALSE	A0A059C6G3	419.0	1	0	Eucalyptus grandis (Flooded gum)	0	Phospholipid-transporting ATPase (EC 7.6.2.1)	0.62165179	FALSE	0	A0A059C6G3	0	0.0
940	3.47896635	0.0	0.2874417	0.0	1	6	FALSE	A0A059B1M1	406.0	1	0	Eucalyptus grandis (Flooded gum)	0	Uncharacterized protein	0.64586195	FALSE	0	A0A059B1M1	0	0.0
941	3.54747596	0.0	0.28189056	0.0	1	6	FALSE	A0A059BFW5	367.0	1	0	Eucalyptus grandis (Flooded gum)	0	MFS domain-containing protein	0.63607486	FALSE	0	A0A059BFW5	0	0.0
942	3.67608173	0.0	0.27202877	0.0	1	6	FALSE	A0A059AXN1	258.0	1	0	Eucalyptus grandis (Flooded gum)	0	ABC transporter domain-containing protein	0.61770261	FALSE	0	A0A059AXN1	0	0.0
943	3.67608173	0.0	0.27202877	0.0	1	6	FALSE	A0A059BGK7	258.0	1	0	Eucalyptus grandis (Flooded gum)	0	AP2/ERF domain-containing protein	0.61770261	FALSE	0	A0A059BGK7	0	0.0
944	4.1640625	0.0	0.24015009	0.0	1	6	FALSE	A0A059BFL1	28.0	1	0	Eucalyptus grandis (Flooded gum)	0	Uncharacterized protein	0.54799107	FALSE	0	A0A059BFL1	0	0.0
945	3.54747596	0.0	0.28189056	0.0	1	6	FALSE	A0A059BAP4	367.0	1	0	Eucalyptus grandis (Flooded gum)	0	Uncharacterized protein	0.63607486	FALSE	0	A0A059BAP4	0	0.0
946	4.11959135	0.0	0.24274252	0.0	1	6	FALSE	A0A059ARZ9	154.0	1	0	Eucalyptus grandis (Flooded gum)	0	Glyco_hydro_19_cat domain-containing protein	0.55434409	FALSE	0	A0A059ARZ9	0	0.0
947	4.15444712	0.0	0.24070592	0.0	1	6	FALSE	A0A059ARG9	7.0	1	0	Eucalyptus grandis (Flooded gum)	0	Peptide deformylase (EC 3.5.1.88)	0.5493647	FALSE	0	A0A059ARG9	0	0.0
948	3.76983173	0.0	0.26526383	0.0	1	6	FALSE	A0A059BE73	166.0	1	0	Eucalyptus grandis (Flooded gum)	0	UvrD-like helicase ATP-binding domain-containing protein (Fragment)	0.60430975	FALSE	0	A0A059BE73	0	0.0
949	3.76983173	0.0	0.26526383	0.0	1	6	FALSE	A0A059B597	166.0	1	0	Eucalyptus grandis (Flooded gum)	0	Uncharacterized protein	0.60430975	FALSE	0	A0A059B597	0	0.0
950	3.6484375	0.0	0.27408994	0.0	1	7	FALSE	A0A059ATE9	419.0	1	0	Eucalyptus grandis (Flooded gum)	0	STAS domain-containing protein	0.62165179	FALSE	0	A0A059ATE9	0	0.0
951	4.11478365	0.0	0.24302614	0.0	1	6	FALSE	A0A059ASL3	23.0	1	0	Eucalyptus grandis (Flooded gum)	0	Uncharacterized protein	0.55503091	FALSE	0	A0A059ASL3	0	0.0
952	3.47896635	0.0	0.2874417	0.0	1	6	FALSE	A0A059B7V2	406.0	1	0	Eucalyptus grandis (Flooded gum)	0	Uncharacterized protein	0.64586195	FALSE	0	A0A059B7V2	0	0.0
953	3.47896635	0.0	0.2874417	0.0	1	6	FALSE	A0A059AS17	406.0	1	0	Eucalyptus grandis (Flooded gum)	0	Uncharacterized protein	0.64586195	FALSE	0	A0A059AS17	0	0.0
954	3.76983173	0.0	0.26526383	0.0	1	6	FALSE	A0A059BEJ8	166.0	1	0	Eucalyptus grandis (Flooded gum)	0	Uncharacterized protein	0.60430975	FALSE	0	A0A059BEJ8	0	0.0
955	3.67608173	0.0	0.27202877	0.0	1	6	FALSE	A0A059B271	258.0	1	0	Eucalyptus grandis (Flooded gum)	0	Adenosylhomocysteinase (EC 3.3.1.1)	0.61770261	FALSE	0	A0A059B271	0	0.0
956	3.47896635	0.0	0.2874417	0.0	1	6	FALSE	A0A059B3M3	406.0	1	0	Eucalyptus grandis (Flooded gum)	0	Uncharacterized protein	0.64586195	FALSE	0	A0A059B3M3	0	0.0
957	3.47896635	0.0	0.2874417	0.0	1	6	FALSE	A0A059B6N7	406.0	1	0	Eucalyptus grandis (Flooded gum)	0	Uncharacterized protein	0.64586195	FALSE	0	A0A059B6N7	0	0.0
958	4.11959135	0.0	0.24274252	0.0	1	6	FALSE	A0A059APL1	154.0	1	0	Eucalyptus grandis (Flooded gum)	0	Uncharacterized protein	0.55434409	FALSE	0	A0A059APL1	0	0.0
959	4.25661058	0.0	0.2349287	0.0	1	6	FALSE	A0A059AVY4	69.0	1	0	Eucalyptus grandis (Flooded gum)	0	Uncharacterized protein	0.53476992	FALSE	0	A0A059AVY4	0	0.0
960	3.47896635	0.0	0.2874417	0.0	1	6	FALSE	A0A059ARM8	406.0	1	0	Eucalyptus grandis (Flooded gum)	0	SAC domain-containing protein	0.64586195	FALSE	0	A0A059ARM8	0	0.0
961	4.37680288	0.0	0.22847728	0.0	1	6	FALSE	A0A059B4H0	33.0	1	0	Eucalyptus grandis (Flooded gum)	0	Uncharacterized protein (Fragment)	0.51759959	FALSE	0	A0A059B4H0	0	0.0
962	4.11959135	0.0	0.24274252	0.0	1	6	FALSE	A0A059BBM2	154.0	1	0	Eucalyptus grandis (Flooded gum)	0	Uncharacterized protein	0.55434409	FALSE	0	A0A059BBM2	0	0.0
963	3.76983173	0.0	0.26526383	0.0	1	6	FALSE	A0A059AZN6	166.0	1	0	Eucalyptus grandis (Flooded gum)	0	TIR domain-containing protein	0.60430975	FALSE	0	A0A059AZN6	0	0.0
964	3.47896635	0.0	0.2874417	0.0	1	6	FALSE	A0A059B1M3	406.0	1	0	Eucalyptus grandis (Flooded gum)	0	Uncharacterized protein	0.64586195	FALSE	0	A0A059B1M3	0	0.0
965	3.76983173	0.0	0.26526383	0.0	1	6	FALSE	A0A059B7P0	166.0	1	0	Eucalyptus grandis (Flooded gum)	0	TPR_REGION domain-containing protein (Fragment)	0.60430975	FALSE	0	A0A059B7P0	0	0.0
966	3.6484375	0.0	0.27408994	0.0	1	7	FALSE	A0A059AWK0	419.0	1	0	Eucalyptus grandis (Flooded gum)	0	Uncharacterized protein	0.62165179	FALSE	0	A0A059AWK0	0	0.0
967	3.47896635	0.0	0.2874417	0.0	1	6	FALSE	A0A059B1Q6	406.0	1	0	Eucalyptus grandis (Flooded gum)	0	Uncharacterized protein (Fragment)	0.64586195	FALSE	0	A0A059B1Q6	0	0.0
968	4.11959135	0.0	0.24274252	0.0	1	6	FALSE	A0A059B6A3	154.0	1	0	Eucalyptus grandis (Flooded gum)	0	Uncharacterized protein	0.55434409	FALSE	0	A0A059B6A3	0	0.0
969	3.6484375	0.0	0.27408994	0.0	1	7	FALSE	A0A059BDV9	419.0	1	0	Eucalyptus grandis (Flooded gum)	0	Uncharacterized protein	0.62165179	FALSE	0	A0A059BDV9	0	0.0
970	3.67608173	0.0	0.27202877	0.0	1	6	FALSE	A0A059BBL8	258.0	1	0	Eucalyptus grandis (Flooded gum)	0	Protein kinase domain-containing protein	0.61770261	FALSE	0	A0A059BBL8	0	0.0
971	3.98497596	0.0	0.25094254	0.0	1	6	FALSE	A0A059B4X9	26.0	1	0	Eucalyptus grandis (Flooded gum)	0	Uncharacterized protein	0.57357486	FALSE	0	A0A059B4X9	0	0.0
972	4.11959135	0.0	0.24274252	0.0	1	6	FALSE	A0A059AZF8	154.0	1	0	Eucalyptus grandis (Flooded gum)	0	Uncharacterized protein	0.55434409	FALSE	0	A0A059AZF8	0	0.0
973	3.6484375	0.0	0.27408994	0.0	1	7	FALSE	A0A059B715	419.0	1	0	Eucalyptus grandis (Flooded gum)	0	Uncharacterized protein	0.62165179	FALSE	0	A0A059B715	0	0.0
974	3.67608173	0.0	0.27202877	0.0	1	6	FALSE	A0A059B7R7	258.0	1	0	Eucalyptus grandis (Flooded gum)	0	Receptor-like serine/threonine-protein kinase (EC 2.7.11.1)	0.61770261	FALSE	0	A0A059B7R7	0	0.0
975	4.3515625	0.0	0.22980251	0.0	1	7	FALSE	A0A059AWT6	11.0	1	0	Eucalyptus grandis (Flooded gum)	0	PfkB domain-containing protein	0.52120536	FALSE	0	A0A059AWT6	0	0.0
976	3.67608173	0.0	0.27202877	0.0	1	6	FALSE	A0A059BDX1	258.0	1	0	Eucalyptus grandis (Flooded gum)	0	Uncharacterized protein	0.61770261	FALSE	0	A0A059BDX1	0	0.0
977	4.11959135	0.0	0.24274252	0.0	1	6	FALSE	A0A059BA27	154.0	1	0	Eucalyptus grandis (Flooded gum)	0	Uncharacterized protein	0.55434409	FALSE	0	A0A059BA27	0	0.0
978	3.47896635	0.0	0.2874417	0.0	1	6	FALSE	A0A059AWQ5	406.0	1	0	Eucalyptus grandis (Flooded gum)	0	Uncharacterized protein	0.64586195	FALSE	0	A0A059AWQ5	0	0.0
979	3.47896635	0.0	0.2874417	0.0	1	6	FALSE	A0A059ASZ1	406.0	1	0	Eucalyptus grandis (Flooded gum)	0	Uncharacterized protein	0.64586195	FALSE	0	A0A059ASZ1	0	0.0
980	4.11959135	0.0	0.24274252	0.0	1	6	FALSE	A0A059B4N5	154.0	1	0	Eucalyptus grandis (Flooded gum)	0	Uncharacterized protein	0.55434409	FALSE	0	A0A059B4N5	0	0.0
981	3.6484375	0.0	0.27408994	0.0	1	7	FALSE	A0A059B7W4	419.0	1	0	Eucalyptus grandis (Flooded gum)	0	ABC transporter domain-containing protein	0.62165179	FALSE	0	A0A059B7W4	0	0.0
982	3.47896635	0.0	0.2874417	0.0	1	6	FALSE	A0A059AZY7	406.0	1	0	Eucalyptus grandis (Flooded gum)	0	LOB domain-containing protein	0.64586195	FALSE	0	A0A059AZY7	0	0.0
983	3.47896635	0.0	0.2874417	0.0	1	6	FALSE	A0A059B8K0	406.0	1	0	Eucalyptus grandis (Flooded gum)	0	F-box domain-containing protein	0.64586195	FALSE	0	A0A059B8K0	0	0.0
984	4.11478365	0.0	0.24302614	0.0	1	6	FALSE	A0A059ANJ8	23.0	1	0	Eucalyptus grandis (Flooded gum)	0	Zeaxanthin epoxidase, chloroplastic (EC 1.14.15.21)	0.55503091	FALSE	0	A0A059ANJ8	0	0.0
985	3.47896635	0.0	0.2874417	0.0	1	6	FALSE	A0A059APH8	406.0	1	0	Eucalyptus grandis (Flooded gum)	0	SSD domain-containing protein	0.64586195	FALSE	0	A0A059APH8	0	0.0
987	4.11959135	0.0	0.24274252	0.0	1	6	FALSE	A0A059B9G7	154.0	1	0	Eucalyptus grandis (Flooded gum)	0	Uncharacterized protein	0.55434409	FALSE	0	A0A059B9G7	0	0.0
988	4.05949519	0.0	0.24633605	0.0	1	6	FALSE	A0A059BE49	47.0	1	0	Eucalyptus grandis (Flooded gum)	0	Protein kinase domain-containing protein	0.56292926	FALSE	0	A0A059BE49	0	0.0
989	3.76983173	0.0	0.26526383	0.0	1	6	FALSE	A0A059BG93	166.0	1	0	Eucalyptus grandis (Flooded gum)	0	Uncharacterized protein	0.60430975	FALSE	0	A0A059BG93	0	0.0
990	3.54747596	0.0	0.28189056	0.0	1	6	FALSE	A0A059BBQ8	367.0	1	0	Eucalyptus grandis (Flooded gum)	0	Uncharacterized protein	0.63607486	FALSE	0	A0A059BBQ8	0	0.0
991	3.83713942	0.0	0.26061081	0.0	1	6	FALSE	A0A059ARJ9	117.0	1	0	Eucalyptus grandis (Flooded gum)	0	Uncharacterized protein	0.59469437	FALSE	0	A0A059ARJ9	0	0.0
992	3.83713942	0.0	0.26061081	0.0	1	6	FALSE	A0A059ANN8	117.0	1	0	Eucalyptus grandis (Flooded gum)	0	Methyltranfer_dom domain-containing protein	0.59469437	FALSE	0	A0A059ANN8	0	0.0
994	4.25661058	0.0	0.2349287	0.0	1	6	FALSE	A0A059AY44	69.0	1	0	Eucalyptus grandis (Flooded gum)	0	Uncharacterized protein	0.53476992	FALSE	0	A0A059AY44	0	0.0
995	3.47896635	0.0	0.2874417	0.0	1	6	FALSE	A0A059BI30	406.0	1	0	Eucalyptus grandis (Flooded gum)	0	Uncharacterized protein	0.64586195	FALSE	0	A0A059BI30	0	0.0
996	3.67608173	0.0	0.27202877	0.0	1	6	FALSE	A0A059BHU5	258.0	1	0	Eucalyptus grandis (Flooded gum)	0	Uncharacterized protein	0.61770261	FALSE	0	A0A059BHU5	0	0.0
997	4.49939904	0.0	0.2222519	0.0	1	6	FALSE	A0A059AZ45	59.0	1	0	Eucalyptus grandis (Flooded gum)	0	F-box domain-containing protein (Fragment)	0.50008585	FALSE	0	A0A059AZ45	0	0.0
998	3.54747596	0.0	0.28189056	0.0	1	6	FALSE	A0A059BAT2	367.0	1	0	Eucalyptus grandis (Flooded gum)	0	DnaJ_C domain-containing protein	0.63607486	FALSE	0	A0A059BAT2	0	0.0
1000	3.6484375	0.0	0.27408994	0.0	1	7	FALSE	A0A059AQH5	419.0	1	0	Eucalyptus grandis (Flooded gum)	0	MFS domain-containing protein	0.62165179	FALSE	0	A0A059AQH5	0	0.0
1002	3.6484375	0.0	0.27408994	0.0	1	7	FALSE	A0A059B8C2	419.0	1	0	Eucalyptus grandis (Flooded gum)	0	Bidirectional sugar transporter SWEET	0.62165179	FALSE	0	A0A059B8C2	0	0.0
1005	3.47896635	0.0	0.2874417	0.0	1	6	FALSE	A0A059AS62	406.0	1	0	Eucalyptus grandis (Flooded gum)	0	Lipase_GDSL domain-containing protein	0.64586195	FALSE	0	A0A059AS62	0	0.0
1006	3.6484375	0.0	0.27408994	0.0	1	7	FALSE	A0A059B681	419.0	1	0	Eucalyptus grandis (Flooded gum)	0	MFS domain-containing protein	0.62165179	FALSE	0	A0A059B681	0	0.0
1007	3.6484375	0.0	0.27408994	0.0	1	7	FALSE	A0A059B515	419.0	1	0	Eucalyptus grandis (Flooded gum)	0	Potassium transporter	0.62165179	FALSE	0	A0A059B515	0	0.0
1008	3.67608173	0.0	0.27202877	0.0	1	6	FALSE	A0A059BID2	258.0	1	0	Eucalyptus grandis (Flooded gum)	0	Protein kinase domain-containing protein	0.61770261	FALSE	0	A0A059BID2	0	0.0
1009	3.47896635	0.0	0.2874417	0.0	1	6	FALSE	A0A059ASP2	406.0	1	0	Eucalyptus grandis (Flooded gum)	0	Exostosin domain-containing protein	0.64586195	FALSE	0	A0A059ASP2	0	0.0
1011	3.47896635	0.0	0.2874417	0.0	1	6	FALSE	A0A059B1L3	406.0	1	0	Eucalyptus grandis (Flooded gum)	0	Uncharacterized protein	0.64586195	FALSE	0	A0A059B1L3	0	0.0
1013	3.47896635	0.0	0.2874417	0.0	1	6	FALSE	A0A059BBM6	406.0	1	0	Eucalyptus grandis (Flooded gum)	0	Uncharacterized protein	0.64586195	FALSE	0	A0A059BBM6	0	0.0
1014	4.11959135	0.0	0.24274252	0.0	1	6	FALSE	A0A059AW60	154.0	1	0	Eucalyptus grandis (Flooded gum)	0	Uncharacterized protein	0.55434409	FALSE	0	A0A059AW60	0	0.0
1015	3.83713942	0.0	0.26061081	0.0	1	6	FALSE	A0A059ATV3	117.0	1	0	Eucalyptus grandis (Flooded gum)	0	NB-ARC domain-containing protein (Fragment)	0.59469437	FALSE	0	A0A059ATV3	0	0.0
1016	3.83713942	0.0	0.26061081	0.0	1	6	FALSE	A0A059AWA0	117.0	1	0	Eucalyptus grandis (Flooded gum)	0	Aldo_ket_red domain-containing protein	0.59469437	FALSE	0	A0A059AWA0	0	0.0
1017	3.47896635	0.0	0.2874417	0.0	1	6	FALSE	A0A059ASC5	406.0	1	0	Eucalyptus grandis (Flooded gum)	0	Phospholipase D (EC 3.1.4.4)	0.64586195	FALSE	0	A0A059ASC5	0	0.0
1018	3.6484375	0.0	0.27408994	0.0	1	7	FALSE	A0A059AQE2	419.0	1	0	Eucalyptus grandis (Flooded gum)	0	Uncharacterized protein	0.62165179	FALSE	0	A0A059AQE2	0	0.0
1019	3.47896635	0.0	0.2874417	0.0	1	6	FALSE	A0A059B9A5	406.0	1	0	Eucalyptus grandis (Flooded gum)	0	Dirigent protein	0.64586195	FALSE	0	A0A059B9A5	0	0.0
1020	3.93088942	0.0	0.25439535	0.0	1	6	FALSE	A0A059B3R4	33.0	1	0	Eucalyptus grandis (Flooded gum)	0	Phospholipase (EC 3.1.4.4)	0.58130151	FALSE	0	A0A059B3R4	0	0.0
1022	3.54747596	0.0	0.28189056	0.0	1	6	FALSE	A0A059BAH2	367.0	1	0	Eucalyptus grandis (Flooded gum)	0	NB-ARC domain-containing protein	0.63607486	FALSE	0	A0A059BAH2	0	0.0
1023	3.98497596	0.0	0.25094254	0.0	1	6	FALSE	A0A059B1B4	26.0	1	0	Eucalyptus grandis (Flooded gum)	0	Uncharacterized protein	0.57357486	FALSE	0	A0A059B1B4	0	0.0
1024	3.67608173	0.0	0.27202877	0.0	1	6	FALSE	A0A059BGH2	258.0	1	0	Eucalyptus grandis (Flooded gum)	0	Uncharacterized protein	0.61770261	FALSE	0	A0A059BGH2	0	0.0
1025	4.11959135	0.0	0.24274252	0.0	1	6	FALSE	A0A059B2U1	154.0	1	0	Eucalyptus grandis (Flooded gum)	0	Uncharacterized protein	0.55434409	FALSE	0	A0A059B2U1	0	0.0
1027	3.67608173	0.0	0.27202877	0.0	1	6	FALSE	A0A059B9K7	258.0	1	0	Eucalyptus grandis (Flooded gum)	0	Protein kinase domain-containing protein (Fragment)	0.61770261	FALSE	0	A0A059B9K7	0	0.0
1028	3.6484375	0.0	0.27408994	0.0	1	7	FALSE	A0A059B2B0	419.0	1	0	Eucalyptus grandis (Flooded gum)	0	Uncharacterized protein	0.62165179	FALSE	0	A0A059B2B0	0	0.0
1029	3.83713942	0.0	0.26061081	0.0	1	6	FALSE	A0A059BAF5	117.0	1	0	Eucalyptus grandis (Flooded gum)	0	Uncharacterized protein	0.59469437	FALSE	0	A0A059BAF5	0	0.0
1031	4.68930288	0.0	0.21325131	0.0	1	7	FALSE	A0A059BF21	15.0	1	0	Eucalyptus grandis (Flooded gum)	0	RING-type domain-containing protein (Fragment)	0.47295673	FALSE	0	A0A059BF21	0	0.0
1032	4.09555288	0.0	0.24416728	0.0	1	6	FALSE	A0A059BGG3	36.0	1	0	Eucalyptus grandis (Flooded gum)	0	DBC1 domain-containing protein (Fragment)	0.55777816	FALSE	0	A0A059BGG3	0	0.0
1033	3.47896635	0.0	0.2874417	0.0	1	6	FALSE	A0A059B909	406.0	1	0	Eucalyptus grandis (Flooded gum)	0	Uncharacterized protein	0.64586195	FALSE	0	A0A059B909	0	0.0
1034	4.11237981	0.0	0.2431682	0.0	1	6	FALSE	A0A059B813	24.0	1	0	Eucalyptus grandis (Flooded gum)	0	Uncharacterized protein	0.55537431	FALSE	0	A0A059B813	0	0.0
1035	3.67608173	0.0	0.27202877	0.0	1	6	FALSE	A0A059BC82	258.0	1	0	Eucalyptus grandis (Flooded gum)	0	Uncharacterized protein	0.61770261	FALSE	0	A0A059BC82	0	0.0
1036	3.47896635	0.0	0.2874417	0.0	1	6	FALSE	A0A059AQZ4	406.0	1	0	Eucalyptus grandis (Flooded gum)	0	Peptidase_M48 domain-containing protein	0.64586195	FALSE	0	A0A059AQZ4	0	0.0
1037	3.67608173	0.0	0.27202877	0.0	1	6	FALSE	A0A059BBM0	258.0	1	0	Eucalyptus grandis (Flooded gum)	0	Phosphatidylserine decarboxylase proenzyme 2 (EC 4.1.1.65) [Cleaved into: Phosphatidylserine decarboxylase 2 beta chain; Phosphatidylserine decarboxylase 2 alpha chain]	0.61770261	FALSE	0	A0A059BBM0	0	0.0
1038	3.83713942	0.0	0.26061081	0.0	1	6	FALSE	A0A059B8M2	117.0	1	0	Eucalyptus grandis (Flooded gum)	0	Aldo_ket_red domain-containing protein	0.59469437	FALSE	0	A0A059B8M2	0	0.0
1039	4.09555288	0.0	0.24416728	0.0	1	6	FALSE	A0A059ATT8	36.0	1	0	Eucalyptus grandis (Flooded gum)	0	Proline iminopeptidase (EC 3.4.11.5)	0.55777816	FALSE	0	A0A059ATT8	0	0.0
1040	3.54747596	0.0	0.28189056	0.0	1	6	FALSE	A0A059AUR1	367.0	1	0	Eucalyptus grandis (Flooded gum)	0	ANK_REP_REGION domain-containing protein	0.63607486	FALSE	0	A0A059AUR1	0	0.0
1041	4.11959135	0.0	0.24274252	0.0	1	6	FALSE	A0A059AZN8	154.0	1	0	Eucalyptus grandis (Flooded gum)	0	Uncharacterized protein	0.55434409	FALSE	0	A0A059AZN8	0	0.0
1042	3.67608173	0.0	0.27202877	0.0	1	6	FALSE	A0A059AV78	258.0	1	0	Eucalyptus grandis (Flooded gum)	0	Uncharacterized protein	0.61770261	FALSE	0	A0A059AV78	0	0.0
1043	3.47896635	0.0	0.2874417	0.0	1	6	FALSE	A0A059B3Q6	406.0	1	0	Eucalyptus grandis (Flooded gum)	0	RING-type domain-containing protein	0.64586195	FALSE	0	A0A059B3Q6	0	0.0
1046	4.05949519	0.0	0.24633605	0.0	1	6	FALSE	A0A059AYA0	47.0	1	0	Eucalyptus grandis (Flooded gum)	0	Exostosin domain-containing protein (Fragment)	0.56292926	FALSE	0	A0A059AYA0	0	0.0
1047	3.54747596	0.0	0.28189056	0.0	1	6	FALSE	A0A059BER9	367.0	1	0	Eucalyptus grandis (Flooded gum)	0	Uncharacterized protein	0.63607486	FALSE	0	A0A059BER9	0	0.0
1048	3.6484375	0.0	0.27408994	0.0	1	7	FALSE	A0A059AN91	419.0	1	0	Eucalyptus grandis (Flooded gum)	0	Protein DETOXIFICATION (Multidrug and toxic compound extrusion protein)	0.62165179	FALSE	0	A0A059AN91	0	0.0
1049	3.54747596	0.0	0.28189056	0.0	1	6	FALSE	A0A059AW22	367.0	1	0	Eucalyptus grandis (Flooded gum)	0	Uncharacterized protein (Fragment)	0.63607486	FALSE	0	A0A059AW22	0	0.0
1050	4.11959135	0.0	0.24274252	0.0	1	6	FALSE	A0A059AQA3	154.0	1	0	Eucalyptus grandis (Flooded gum)	0	Thioredoxin domain-containing protein	0.55434409	FALSE	0	A0A059AQA3	0	0.0
1051	3.67608173	0.0	0.27202877	0.0	1	6	FALSE	A0A059B9C4	258.0	1	0	Eucalyptus grandis (Flooded gum)	0	Protein kinase domain-containing protein	0.61770261	FALSE	0	A0A059B9C4	0	0.0
1052	3.6484375	0.0	0.27408994	0.0	1	7	FALSE	A0A059AXG1	419.0	1	0	Eucalyptus grandis (Flooded gum)	0	Na_H_Exchanger domain-containing protein	0.62165179	FALSE	0	A0A059AXG1	0	0.0
1054	3.54747596	0.0	0.28189056	0.0	1	6	FALSE	A0A059AXW2	367.0	1	0	Eucalyptus grandis (Flooded gum)	0	Uncharacterized protein	0.63607486	FALSE	0	A0A059AXW2	0	0.0
1057	3.54747596	0.0	0.28189056	0.0	1	6	FALSE	A0A059BEG9	367.0	1	0	Eucalyptus grandis (Flooded gum)	0	Uncharacterized protein	0.63607486	FALSE	0	A0A059BEG9	0	0.0
1058	3.67608173	0.0	0.27202877	0.0	1	6	FALSE	A0A059BI53	258.0	1	0	Eucalyptus grandis (Flooded gum)	0	Glycerol-3-phosphate dehydrogenase [NAD(+)] (EC 1.1.1.8)	0.61770261	FALSE	0	A0A059BI53	0	0.0
1060	4.11959135	0.0	0.24274252	0.0	1	6	FALSE	A0A059BFB8	154.0	1	0	Eucalyptus grandis (Flooded gum)	0	Bet_v_1 domain-containing protein	0.55434409	FALSE	0	A0A059BFB8	0	0.0
1061	3.67608173	0.0	0.27202877	0.0	1	6	FALSE	A0A059BGY2	258.0	1	0	Eucalyptus grandis (Flooded gum)	0	Uncharacterized protein	0.61770261	FALSE	0	A0A059BGY2	0	0.0
1062	3.54747596	0.0	0.28189056	0.0	1	6	FALSE	A0A059B722	367.0	1	0	Eucalyptus grandis (Flooded gum)	0	Uncharacterized protein	0.63607486	FALSE	0	A0A059B722	0	0.0
1063	3.67608173	0.0	0.27202877	0.0	1	6	FALSE	A0A059B9N3	258.0	1	0	Eucalyptus grandis (Flooded gum)	0	3-hydroxy-3-methylglutaryl coenzyme A reductase (HMG-CoA reductase) (EC 1.1.1.34)	0.61770261	FALSE	0	A0A059B9N3	0	0.0
1064	3.54747596	0.0	0.28189056	0.0	1	6	FALSE	A0A059AYT2	367.0	1	0	Eucalyptus grandis (Flooded gum)	0	Uncharacterized protein	0.63607486	FALSE	0	A0A059AYT2	0	0.0
1065	4.11959135	0.0	0.24274252	0.0	1	6	FALSE	A0A059B8I3	154.0	1	0	Eucalyptus grandis (Flooded gum)	0	LRAT domain-containing protein	0.55434409	FALSE	0	A0A059B8I3	0	0.0
1066	4.09555288	0.0	0.24416728	0.0	1	6	FALSE	A0A059ATM4	36.0	1	0	Eucalyptus grandis (Flooded gum)	0	Protein kinase domain-containing protein	0.55777816	FALSE	0	A0A059ATM4	0	0.0
1067	3.6484375	0.0	0.27408994	0.0	1	7	FALSE	A0A059ATW2	419.0	1	0	Eucalyptus grandis (Flooded gum)	0	Magnesium transporter	0.62165179	FALSE	0	A0A059ATW2	0	0.0
1068	3.47896635	0.0	0.2874417	0.0	1	6	FALSE	A0A059BBP8	406.0	1	0	Eucalyptus grandis (Flooded gum)	0	Fe2OG dioxygenase domain-containing protein	0.64586195	FALSE	0	A0A059BBP8	0	0.0
1069	4.11959135	0.0	0.24274252	0.0	1	6	FALSE	A0A059BFC5	154.0	1	0	Eucalyptus grandis (Flooded gum)	0	Bet_v_1 domain-containing protein	0.55434409	FALSE	0	A0A059BFC5	0	0.0
1070	3.54747596	0.0	0.28189056	0.0	1	6	FALSE	A0A059BC11	367.0	1	0	Eucalyptus grandis (Flooded gum)	0	Uncharacterized protein	0.63607486	FALSE	0	A0A059BC11	0	0.0
1071	3.67608173	0.0	0.27202877	0.0	1	6	FALSE	A0A059AQW0	258.0	1	0	Eucalyptus grandis (Flooded gum)	0	Uncharacterized protein	0.61770261	FALSE	0	A0A059AQW0	0	0.0
1073	3.6484375	0.0	0.27408994	0.0	1	7	FALSE	A0A059BD07	419.0	1	0	Eucalyptus grandis (Flooded gum)	0	Probable magnesium transporter	0.62165179	FALSE	0	A0A059BD07	0	0.0
1074	3.67608173	0.0	0.27202877	0.0	1	6	FALSE	A0A059BGK6	258.0	1	0	Eucalyptus grandis (Flooded gum)	0	Phospholipid-transporting ATPase (EC 7.6.2.1)	0.61770261	FALSE	0	A0A059BGK6	0	0.0
1075	4.25661058	0.0	0.2349287	0.0	1	6	FALSE	A0A059AY81	69.0	1	0	Eucalyptus grandis (Flooded gum)	0	Ribosomal_L6 domain-containing protein	0.53476992	FALSE	0	A0A059AY81	0	0.0
1078	4.25661058	0.0	0.2349287	0.0	1	6	FALSE	A0A059B9V2	69.0	1	0	Eucalyptus grandis (Flooded gum)	0	Uncharacterized protein	0.53476992	FALSE	0	A0A059B9V2	0	0.0
1079	3.47896635	0.0	0.2874417	0.0	1	6	FALSE	A0A059B8K2	406.0	1	0	Eucalyptus grandis (Flooded gum)	0	Protein kinase domain-containing protein	0.64586195	FALSE	0	A0A059B8K2	0	0.0
1080	4.11959135	0.0	0.24274252	0.0	1	6	FALSE	A0A059B8H2	154.0	1	0	Eucalyptus grandis (Flooded gum)	0	Uncharacterized protein	0.55434409	FALSE	0	A0A059B8H2	0	0.0
1081	3.47896635	0.0	0.2874417	0.0	1	6	FALSE	A0A059B1F6	406.0	1	0	Eucalyptus grandis (Flooded gum)	0	Uncharacterized protein	0.64586195	FALSE	0	A0A059B1F6	0	0.0
1083	3.6484375	0.0	0.27408994	0.0	1	7	FALSE	A0A059B7M4	419.0	1	0	Eucalyptus grandis (Flooded gum)	0	Uncharacterized protein	0.62165179	FALSE	0	A0A059B7M4	0	0.0
1084	4.37680288	0.0	0.22847728	0.0	1	6	FALSE	A0A059BCF5	33.0	1	0	Eucalyptus grandis (Flooded gum)	0	Uncharacterized protein	0.51759959	FALSE	0	A0A059BCF5	0	0.0
1085	3.6484375	0.0	0.27408994	0.0	1	7	FALSE	A0A059AQ81	419.0	1	0	Eucalyptus grandis (Flooded gum)	0	Uncharacterized protein	0.62165179	FALSE	0	A0A059AQ81	0	0.0
1086	4.11959135	0.0	0.24274252	0.0	1	6	FALSE	A0A059BFT7	154.0	1	0	Eucalyptus grandis (Flooded gum)	0	Uncharacterized protein	0.55434409	FALSE	0	A0A059BFT7	0	0.0
1087	4.68930288	0.0	0.21325131	0.0	1	7	FALSE	A0A059BD59	15.0	1	0	Eucalyptus grandis (Flooded gum)	0	Phytocyanin domain-containing protein (Fragment)	0.47295673	FALSE	0	A0A059BD59	0	0.0
1088	4.09555288	0.0	0.24416728	0.0	1	6	FALSE	A0A059BDQ9	36.0	1	0	Eucalyptus grandis (Flooded gum)	0	Abhydrolase_3 domain-containing protein	0.55777816	FALSE	0	A0A059BDQ9	0	0.0
1089	3.67608173	0.0	0.27202877	0.0	1	6	FALSE	A0A059APR3	258.0	1	0	Eucalyptus grandis (Flooded gum)	0	Uncharacterized protein	0.61770261	FALSE	0	A0A059APR3	0	0.0
1090	3.47896635	0.0	0.2874417	0.0	1	6	FALSE	A0A059BCQ3	406.0	1	0	Eucalyptus grandis (Flooded gum)	0	Protein kinase domain-containing protein	0.64586195	FALSE	0	A0A059BCQ3	0	0.0
1091	3.67608173	0.0	0.27202877	0.0	1	6	FALSE	A0A059BGT0	258.0	1	0	Eucalyptus grandis (Flooded gum)	0	Uncharacterized protein	0.61770261	FALSE	0	A0A059BGT0	0	0.0
1092	3.67608173	0.0	0.27202877	0.0	1	6	FALSE	A0A059ARI4	258.0	1	0	Eucalyptus grandis (Flooded gum)	0	Phospholipid-transporting ATPase (EC 7.6.2.1)	0.61770261	FALSE	0	A0A059ARI4	0	0.0
1093	4.37680288	0.0	0.22847728	0.0	1	6	FALSE	A0A059APF6	33.0	1	0	Eucalyptus grandis (Flooded gum)	0	Uncharacterized protein	0.51759959	FALSE	0	A0A059APF6	0	0.0
1094	3.6484375	0.0	0.27408994	0.0	1	7	FALSE	A0A059AS52	419.0	1	0	Eucalyptus grandis (Flooded gum)	0	MFS domain-containing protein	0.62165179	FALSE	0	A0A059AS52	0	0.0
1096	4.11838942	0.0	0.24281337	0.0	1	6	FALSE	A0A059AN11	29.0	1	0	Eucalyptus grandis (Flooded gum)	0	Glucose-1-phosphate adenylyltransferase (EC 2.7.7.27) (ADP-glucose pyrophosphorylase)	0.5545158	FALSE	0	A0A059AN11	0	0.0
1098	4.68930288	0.0	0.21325131	0.0	1	7	FALSE	A0A059BDS0	15.0	1	0	Eucalyptus grandis (Flooded gum)	0	Phytocyanin domain-containing protein (Fragment)	0.47295673	FALSE	0	A0A059BDS0	0	0.0
1099	4.43329327	0.0	0.22556595	0.0	1	6	FALSE	A0A059AW20	10.0	1	0	Eucalyptus grandis (Flooded gum)	0	Cyclic nucleotide-binding domain-containing protein	0.50952953	FALSE	0	A0A059AW20	0	0.0
1102	3.67608173	0.0	0.27202877	0.0	1	6	FALSE	A0A059ARN0	258.0	1	0	Eucalyptus grandis (Flooded gum)	0	Glyco_trans_2-like domain-containing protein	0.61770261	FALSE	0	A0A059ARN0	0	0.0
1105	3.83713942	0.0	0.26061081	0.0	1	6	FALSE	A0A059B418	117.0	1	0	Eucalyptus grandis (Flooded gum)	0	Uncharacterized protein	0.59469437	FALSE	0	A0A059B418	0	0.0
1106	3.67608173	0.0	0.27202877	0.0	1	6	FALSE	A0A059BI49	258.0	1	0	Eucalyptus grandis (Flooded gum)	0	Uncharacterized protein	0.61770261	FALSE	0	A0A059BI49	0	0.0
1108	3.47896635	0.0	0.2874417	0.0	1	6	FALSE	A0A059B9Z9	406.0	1	0	Eucalyptus grandis (Flooded gum)	0	Protein kinase domain-containing protein	0.64586195	FALSE	0	A0A059B9Z9	0	0.0
1111	3.76983173	0.0	0.26526383	0.0	1	6	FALSE	A0A059BI98	166.0	1	0	Eucalyptus grandis (Flooded gum)	0	Uncharacterized protein	0.60430975	FALSE	0	A0A059BI98	0	0.0
1112	4.25661058	0.0	0.2349287	0.0	1	6	FALSE	A0A059BHZ3	69.0	1	0	Eucalyptus grandis (Flooded gum)	0	Uncharacterized protein (Fragment)	0.53476992	FALSE	0	A0A059BHZ3	0	0.0
1114	3.54747596	0.0	0.28189056	0.0	1	6	FALSE	A0A059BCX7	367.0	1	0	Eucalyptus grandis (Flooded gum)	0	Uncharacterized protein (Fragment)	0.63607486	FALSE	0	A0A059BCX7	0	0.0
1116	3.6484375	0.0	0.27408994	0.0	1	7	FALSE	A0A059B7A6	419.0	1	0	Eucalyptus grandis (Flooded gum)	0	Uncharacterized protein	0.62165179	FALSE	0	A0A059B7A6	0	0.0
1117	3.83713942	0.0	0.26061081	0.0	1	6	FALSE	A0A059B1C2	117.0	1	0	Eucalyptus grandis (Flooded gum)	0	Uncharacterized protein	0.59469437	FALSE	0	A0A059B1C2	0	0.0
1119	3.6484375	0.0	0.27408994	0.0	1	7	FALSE	A0A059AZK1	419.0	1	0	Eucalyptus grandis (Flooded gum)	0	Uncharacterized protein (Fragment)	0.62165179	FALSE	0	A0A059AZK1	0	0.0
1120	3.6484375	0.0	0.27408994	0.0	1	7	FALSE	A0A059B8T6	419.0	1	0	Eucalyptus grandis (Flooded gum)	0	Uncharacterized protein	0.62165179	FALSE	0	A0A059B8T6	0	0.0
1121	4.25661058	0.0	0.2349287	0.0	1	6	FALSE	A0A059AWD2	69.0	1	0	Eucalyptus grandis (Flooded gum)	0	Uncharacterized protein	0.53476992	FALSE	0	A0A059AWD2	0	0.0
1125	3.54747596	0.0	0.28189056	0.0	1	6	FALSE	A0A059BCP7	367.0	1	0	Eucalyptus grandis (Flooded gum)	0	Uncharacterized protein	0.63607486	FALSE	0	A0A059BCP7	0	0.0
1126	3.67608173	0.0	0.27202877	0.0	1	6	FALSE	A0A059B7G4	258.0	1	0	Eucalyptus grandis (Flooded gum)	0	Calcium-transporting ATPase (EC 7.2.2.10)	0.61770261	FALSE	0	A0A059B7G4	0	0.0
1127	4.25661058	0.0	0.2349287	0.0	1	6	FALSE	A0A059B2N8	69.0	1	0	Eucalyptus grandis (Flooded gum)	0	Uncharacterized protein	0.53476992	FALSE	0	A0A059B2N8	0	0.0
1128	3.76983173	0.0	0.26526383	0.0	1	6	FALSE	A0A059BHM9	166.0	1	0	Eucalyptus grandis (Flooded gum)	0	Glycos_transf_1 domain-containing protein	0.60430975	FALSE	0	A0A059BHM9	0	0.0
1130	3.76983173	0.0	0.26526383	0.0	1	6	FALSE	A0A059AV09	166.0	1	0	Eucalyptus grandis (Flooded gum)	0	Uncharacterized protein	0.60430975	FALSE	0	A0A059AV09	0	0.0
1131	4.11959135	0.0	0.24274252	0.0	1	6	FALSE	A0A059B321	154.0	1	0	Eucalyptus grandis (Flooded gum)	0	Uncharacterized protein	0.55434409	FALSE	0	A0A059B321	0	0.0
1132	3.54747596	0.0	0.28189056	0.0	1	6	FALSE	A0A059B9W0	367.0	1	0	Eucalyptus grandis (Flooded gum)	0	NB-ARC domain-containing protein	0.63607486	FALSE	0	A0A059B9W0	0	0.0
1133	3.67608173	0.0	0.27202877	0.0	1	6	FALSE	A0A059AS50	258.0	1	0	Eucalyptus grandis (Flooded gum)	0	Morc6_S5 domain-containing protein	0.61770261	FALSE	0	A0A059AS50	0	0.0
1134	3.67608173	0.0	0.27202877	0.0	1	6	FALSE	A0A059AZ39	258.0	1	0	Eucalyptus grandis (Flooded gum)	0	Uncharacterized protein	0.61770261	FALSE	0	A0A059AZ39	0	0.0
1136	3.54747596	0.0	0.28189056	0.0	1	6	FALSE	A0A059BF72	367.0	1	0	Eucalyptus grandis (Flooded gum)	0	Tify domain-containing protein	0.63607486	FALSE	0	A0A059BF72	0	0.0
1137	3.54747596	0.0	0.28189056	0.0	1	6	FALSE	A0A059AT11	367.0	1	0	Eucalyptus grandis (Flooded gum)	0	PB1 domain-containing protein	0.63607486	FALSE	0	A0A059AT11	0	0.0
1138	3.95733173	0.0	0.25269552	0.0	1	6	FALSE	A0A059ATF2	69.0	1	0	Eucalyptus grandis (Flooded gum)	0	Protein kinase domain-containing protein	0.57752404	FALSE	0	A0A059ATF2	0	0.0
1141	3.6484375	0.0	0.27408994	0.0	1	7	FALSE	A0A059AUB4	419.0	1	0	Eucalyptus grandis (Flooded gum)	0	STAS domain-containing protein	0.62165179	FALSE	0	A0A059AUB4	0	0.0
1142	3.47896635	0.0	0.2874417	0.0	1	6	FALSE	A0A059B6B6	406.0	1	0	Eucalyptus grandis (Flooded gum)	0	Uncharacterized protein	0.64586195	FALSE	0	A0A059B6B6	0	0.0
1145	3.47896635	0.0	0.2874417	0.0	1	6	FALSE	A0A059BHV8	406.0	1	0	Eucalyptus grandis (Flooded gum)	0	TPT domain-containing protein	0.64586195	FALSE	0	A0A059BHV8	0	0.0
1146	4.11959135	0.0	0.24274252	0.0	1	6	FALSE	A0A059B6Z1	154.0	1	0	Eucalyptus grandis (Flooded gum)	0	Uncharacterized protein	0.55434409	FALSE	0	A0A059B6Z1	0	0.0
1147	3.67608173	0.0	0.27202877	0.0	1	6	FALSE	A0A059B5M5	258.0	1	0	Eucalyptus grandis (Flooded gum)	0	Dihydrolipoyl dehydrogenase (EC 1.8.1.4)	0.61770261	FALSE	0	A0A059B5M5	0	0.0
1148	3.76983173	0.0	0.26526383	0.0	1	6	FALSE	A0A059AWQ8	166.0	1	0	Eucalyptus grandis (Flooded gum)	0	Uncharacterized protein	0.60430975	FALSE	0	A0A059AWQ8	0	0.0
1149	3.6484375	0.0	0.27408994	0.0	1	7	FALSE	A0A059B739	419.0	1	0	Eucalyptus grandis (Flooded gum)	0	Uncharacterized protein (Fragment)	0.62165179	FALSE	0	A0A059B739	0	0.0
1150	3.76983173	0.0	0.26526383	0.0	1	6	FALSE	A0A059AQL0	166.0	1	0	Eucalyptus grandis (Flooded gum)	0	HDAC_interact domain-containing protein	0.60430975	FALSE	0	A0A059AQL0	0	0.0
1152	3.47896635	0.0	0.2874417	0.0	1	6	FALSE	A0A059B5K2	406.0	1	0	Eucalyptus grandis (Flooded gum)	0	Uncharacterized protein	0.64586195	FALSE	0	A0A059B5K2	0	0.0
1155	4.25661058	0.0	0.2349287	0.0	1	6	FALSE	A0A059B2V3	69.0	1	0	Eucalyptus grandis (Flooded gum)	0	Uncharacterized protein	0.53476992	FALSE	0	A0A059B2V3	0	0.0
1156	3.76983173	0.0	0.26526383	0.0	1	6	FALSE	A0A059ASI6	166.0	1	0	Eucalyptus grandis (Flooded gum)	0	Uncharacterized protein	0.60430975	FALSE	0	A0A059ASI6	0	0.0
1157	3.54747596	0.0	0.28189056	0.0	1	6	FALSE	A0A059B6G3	367.0	1	0	Eucalyptus grandis (Flooded gum)	0	PWWP domain-containing protein	0.63607486	FALSE	0	A0A059B6G3	0	0.0
1158	3.76983173	0.0	0.26526383	0.0	1	6	FALSE	A0A059BCE0	166.0	1	0	Eucalyptus grandis (Flooded gum)	0	Uncharacterized protein	0.60430975	FALSE	0	A0A059BCE0	0	0.0
1160	3.67608173	0.0	0.27202877	0.0	1	6	FALSE	A0A059ATL9	258.0	1	0	Eucalyptus grandis (Flooded gum)	0	Protein kinase domain-containing protein	0.61770261	FALSE	0	A0A059ATL9	0	0.0
1161	4.25661058	0.0	0.2349287	0.0	1	6	FALSE	A0A059BIE7	69.0	1	0	Eucalyptus grandis (Flooded gum)	0	Uncharacterized protein	0.53476992	FALSE	0	A0A059BIE7	0	0.0
1162	3.54747596	0.0	0.28189056	0.0	1	6	FALSE	A0A059ARF5	367.0	1	0	Eucalyptus grandis (Flooded gum)	0	Uncharacterized protein	0.63607486	FALSE	0	A0A059ARF5	0	0.0
1163	4.09555288	0.0	0.24416728	0.0	1	6	FALSE	A0A059AZB9	36.0	1	0	Eucalyptus grandis (Flooded gum)	0	PKS_ER domain-containing protein	0.55777816	FALSE	0	A0A059AZB9	0	0.0
1164	3.6484375	0.0	0.27408994	0.0	1	7	FALSE	A0A059AS01	419.0	1	0	Eucalyptus grandis (Flooded gum)	0	MFS domain-containing protein	0.62165179	FALSE	0	A0A059AS01	0	0.0
1168	4.11959135	0.0	0.24274252	0.0	1	6	FALSE	A0A059BHF7	154.0	1	0	Eucalyptus grandis (Flooded gum)	0	Uncharacterized protein	0.55434409	FALSE	0	A0A059BHF7	0	0.0
1169	3.67608173	0.0	0.27202877	0.0	1	6	FALSE	A0A059B8M1	258.0	1	0	Eucalyptus grandis (Flooded gum)	0	Uncharacterized protein	0.61770261	FALSE	0	A0A059B8M1	0	0.0
1170	3.6484375	0.0	0.27408994	0.0	1	7	FALSE	A0A059B383	419.0	1	0	Eucalyptus grandis (Flooded gum)	0	MFS domain-containing protein	0.62165179	FALSE	0	A0A059B383	0	0.0
1171	3.67608173	0.0	0.27202877	0.0	1	6	FALSE	A0A059AY27	258.0	1	0	Eucalyptus grandis (Flooded gum)	0	Protein kinase domain-containing protein	0.61770261	FALSE	0	A0A059AY27	0	0.0
1173	3.67608173	0.0	0.27202877	0.0	1	6	FALSE	A0A059AVZ2	258.0	1	0	Eucalyptus grandis (Flooded gum)	0	Glucose-6-phosphate 1-dehydrogenase (EC 1.1.1.49)	0.61770261	FALSE	0	A0A059AVZ2	0	0.0
1175	3.6484375	0.0	0.27408994	0.0	1	7	FALSE	A0A059AUW8	419.0	1	0	Eucalyptus grandis (Flooded gum)	0	Magnesium transporter	0.62165179	FALSE	0	A0A059AUW8	0	0.0
1179	3.54747596	0.0	0.28189056	0.0	1	6	FALSE	A0A059AZP5	367.0	1	0	Eucalyptus grandis (Flooded gum)	0	Uncharacterized protein	0.63607486	FALSE	0	A0A059AZP5	0	0.0
1180	3.77824519	0.0	0.26467314	0.0	1	6	FALSE	A0A059AXK5	225.0	1	0	Eucalyptus grandis (Flooded gum)	0	MFS domain-containing protein	0.60310783	FALSE	0	A0A059AXK5	0	0.0
1181	3.67608173	0.0	0.27202877	0.0	1	6	FALSE	A0A059B8T1	258.0	1	0	Eucalyptus grandis (Flooded gum)	0	Cation_ATPase_N domain-containing protein	0.61770261	FALSE	0	A0A059B8T1	0	0.0
1184	3.54747596	0.0	0.28189056	0.0	1	6	FALSE	A0A059AR75	367.0	1	0	Eucalyptus grandis (Flooded gum)	0	Uncharacterized protein	0.63607486	FALSE	0	A0A059AR75	0	0.0
1185	3.6484375	0.0	0.27408994	0.0	1	7	FALSE	A0A059B8R0	419.0	1	0	Eucalyptus grandis (Flooded gum)	0	Uncharacterized protein	0.62165179	FALSE	0	A0A059B8R0	0	0.0
1186	3.67608173	0.0	0.27202877	0.0	1	6	FALSE	A0A059B5F3	258.0	1	0	Eucalyptus grandis (Flooded gum)	0	Uncharacterized protein	0.61770261	FALSE	0	A0A059B5F3	0	0.0
1187	3.54747596	0.0	0.28189056	0.0	1	6	FALSE	A0A059BB18	367.0	1	0	Eucalyptus grandis (Flooded gum)	0	Uncharacterized protein	0.63607486	FALSE	0	A0A059BB18	0	0.0
1188	3.6484375	0.0	0.27408994	0.0	1	7	FALSE	A0A059AQ86	419.0	1	0	Eucalyptus grandis (Flooded gum)	0	Uncharacterized protein	0.62165179	FALSE	0	A0A059AQ86	0	0.0
1192	3.47896635	0.0	0.2874417	0.0	1	6	FALSE	A0A059BG98	406.0	1	0	Eucalyptus grandis (Flooded gum)	0	TYR_PHOSPHATASE_2 domain-containing protein	0.64586195	FALSE	0	A0A059BG98	0	0.0
1193	3.54747596	0.0	0.28189056	0.0	1	6	FALSE	A0A059ARY5	367.0	1	0	Eucalyptus grandis (Flooded gum)	0	S4 RNA-binding domain-containing protein	0.63607486	FALSE	0	A0A059ARY5	0	0.0
1196	3.6484375	0.0	0.27408994	0.0	1	7	FALSE	A0A059ANV9	419.0	1	0	Eucalyptus grandis (Flooded gum)	0	Glutamate receptor	0.62165179	FALSE	0	A0A059ANV9	0	0.0
1198	3.54747596	0.0	0.28189056	0.0	1	6	FALSE	A0A059AY49	367.0	1	0	Eucalyptus grandis (Flooded gum)	0	Uncharacterized protein	0.63607486	FALSE	0	A0A059AY49	0	0.0
1202	3.47896635	0.0	0.2874417	0.0	1	6	FALSE	A0A059BBQ6	406.0	1	0	Eucalyptus grandis (Flooded gum)	0	Uncharacterized protein	0.64586195	FALSE	0	A0A059BBQ6	0	0.0
1207	3.54747596	0.0	0.28189056	0.0	1	6	FALSE	A0A059AWX7	367.0	1	0	Eucalyptus grandis (Flooded gum)	0	Ubiquitin-like domain-containing protein	0.63607486	FALSE	0	A0A059AWX7	0	0.0
1211	4.11959135	0.0	0.24274252	0.0	1	6	FALSE	A0A059AVU2	154.0	1	0	Eucalyptus grandis (Flooded gum)	0	Response regulatory domain-containing protein	0.55434409	FALSE	0	A0A059AVU2	0	0.0
1215	4.09555288	0.0	0.24416728	0.0	1	6	FALSE	A0A059APZ9	36.0	1	0	Eucalyptus grandis (Flooded gum)	0	Hydrolase_4 domain-containing protein	0.55777816	FALSE	0	A0A059APZ9	0	0.0
1217	3.54747596	0.0	0.28189056	0.0	1	6	FALSE	A0A059AUD0	367.0	1	0	Eucalyptus grandis (Flooded gum)	0	Uncharacterized protein	0.63607486	FALSE	0	A0A059AUD0	0	0.0
1218	3.6484375	0.0	0.27408994	0.0	1	7	FALSE	A0A059B0U9	419.0	1	0	Eucalyptus grandis (Flooded gum)	0	Uncharacterized protein	0.62165179	FALSE	0	A0A059B0U9	0	0.0
1221	3.6484375	0.0	0.27408994	0.0	1	7	FALSE	A0A059APB9	419.0	1	0	Eucalyptus grandis (Flooded gum)	0	Uncharacterized protein	0.62165179	FALSE	0	A0A059APB9	0	0.0
1223	3.6484375	0.0	0.27408994	0.0	1	7	FALSE	A0A059BCW2	419.0	1	0	Eucalyptus grandis (Flooded gum)	0	Protein DETOXIFICATION (Multidrug and toxic compound extrusion protein)	0.62165179	FALSE	0	A0A059BCW2	0	0.0
1224	3.6484375	0.0	0.27408994	0.0	1	7	FALSE	A0A059BDT1	419.0	1	0	Eucalyptus grandis (Flooded gum)	0	Potassium transporter	0.62165179	FALSE	0	A0A059BDT1	0	0.0
1225	3.54747596	0.0	0.28189056	0.0	1	6	FALSE	A0A059B8J7	367.0	1	0	Eucalyptus grandis (Flooded gum)	0	Uncharacterized protein	0.63607486	FALSE	0	A0A059B8J7	0	0.0
1230	3.54747596	0.0	0.28189056	0.0	1	6	FALSE	A0A059BCV0	367.0	1	0	Eucalyptus grandis (Flooded gum)	0	Coatomer subunit alpha	0.63607486	FALSE	0	A0A059BCV0	0	0.0
1233	3.67608173	0.0	0.27202877	0.0	1	6	FALSE	A0A059B191	258.0	1	0	Eucalyptus grandis (Flooded gum)	0	Protein kinase domain-containing protein (Fragment)	0.61770261	FALSE	0	A0A059B191	0	0.0
1239	3.47896635	0.0	0.2874417	0.0	1	6	FALSE	A0A059ARL8	406.0	1	0	Eucalyptus grandis (Flooded gum)	0	Uncharacterized protein	0.64586195	FALSE	0	A0A059ARL8	0	0.0
1241	3.54747596	0.0	0.28189056	0.0	1	6	FALSE	A0A059AWR1	367.0	1	0	Eucalyptus grandis (Flooded gum)	0	Ribosomal protein L19	0.63607486	FALSE	0	A0A059AWR1	0	0.0
1253	3.6484375	0.0	0.27408994	0.0	1	7	FALSE	A0A059BDE2	419.0	1	0	Eucalyptus grandis (Flooded gum)	0	Uncharacterized protein (Fragment)	0.62165179	FALSE	0	A0A059BDE2	0	0.0
1255	3.67608173	0.0	0.27202877	0.0	1	6	FALSE	A0A059ATF5	258.0	1	0	Eucalyptus grandis (Flooded gum)	0	Dynamin-type G domain-containing protein	0.61770261	FALSE	0	A0A059ATF5	0	0.0
1256	3.76983173	0.0	0.26526383	0.0	1	6	FALSE	A0A059AS15	166.0	1	0	Eucalyptus grandis (Flooded gum)	0	Uncharacterized protein	0.60430975	FALSE	0	A0A059AS15	0	0.0
1261	3.6484375	0.0	0.27408994	0.0	1	7	FALSE	A0A059BAU0	419.0	1	0	Eucalyptus grandis (Flooded gum)	0	HMA domain-containing protein	0.62165179	FALSE	0	A0A059BAU0	0	0.0
1262	3.6484375	0.0	0.27408994	0.0	1	7	FALSE	A0A059AQT9	419.0	1	0	Eucalyptus grandis (Flooded gum)	0	Uncharacterized protein	0.62165179	FALSE	0	A0A059AQT9	0	0.0
1263	3.6484375	0.0	0.27408994	0.0	1	7	FALSE	A0A059AYD8	419.0	1	0	Eucalyptus grandis (Flooded gum)	0	MFS domain-containing protein	0.62165179	FALSE	0	A0A059AYD8	0	0.0
1267	3.6484375	0.0	0.27408994	0.0	1	7	FALSE	A0A059B5X4	419.0	1	0	Eucalyptus grandis (Flooded gum)	0	Calcium-transporting ATPase (EC 7.2.2.10)	0.62165179	FALSE	0	A0A059B5X4	0	0.0
1269	3.6484375	0.0	0.27408994	0.0	1	7	FALSE	A0A059BFE5	419.0	1	0	Eucalyptus grandis (Flooded gum)	0	Potassium transporter	0.62165179	FALSE	0	A0A059BFE5	0	0.0
1270	3.77824519	0.0	0.26467314	0.0	1	6	FALSE	A0A059B287	225.0	1	0	Eucalyptus grandis (Flooded gum)	0	MFS domain-containing protein	0.60310783	FALSE	0	A0A059B287	0	0.0
1272	3.6484375	0.0	0.27408994	0.0	1	7	FALSE	A0A059BEF6	419.0	1	0	Eucalyptus grandis (Flooded gum)	0	Uncharacterized protein	0.62165179	FALSE	0	A0A059BEF6	0	0.0
1273	3.6484375	0.0	0.27408994	0.0	1	7	FALSE	A0A059B6T8	419.0	1	0	Eucalyptus grandis (Flooded gum)	0	Cation_ATPase_N domain-containing protein (Fragment)	0.62165179	FALSE	0	A0A059B6T8	0	0.0
1276	3.6484375	0.0	0.27408994	0.0	1	7	FALSE	A0A059B1Q3	419.0	1	0	Eucalyptus grandis (Flooded gum)	0	V-type proton ATPase subunit H	0.62165179	FALSE	0	A0A059B1Q3	0	0.0
1279	3.6484375	0.0	0.27408994	0.0	1	7	FALSE	A0A059B6R7	419.0	1	0	Eucalyptus grandis (Flooded gum)	0	MFS domain-containing protein	0.62165179	FALSE	0	A0A059B6R7	0	0.0
1293	3.6484375	0.0	0.27408994	0.0	1	7	FALSE	A0A059AWE4	419.0	1	0	Eucalyptus grandis (Flooded gum)	0	Cation_ATPase_N domain-containing protein (Fragment)	0.62165179	FALSE	0	A0A059AWE4	0	0.0
1313	3.83713942	0.0	0.26061081	0.0	1	6	FALSE	A0A058ZUW5	117.0	1	0	Eucalyptus grandis (Flooded gum)	0	TMEM189_B_dmain domain-containing protein	0.59469437	FALSE	0	A0A058ZUW5	0	0.0
1315	3.67608173	0.0	0.27202877	0.0	1	6	FALSE	A0A059A097	258.0	1	0	Eucalyptus grandis (Flooded gum)	0	AA_TRNA_LIGASE_II domain-containing protein	0.61770261	FALSE	0	A0A059A097	0	0.0
1316	3.54747596	0.0	0.28189056	0.0	1	6	FALSE	A0A058ZTR1	367.0	1	0	Eucalyptus grandis (Flooded gum)	0	NB-ARC domain-containing protein	0.63607486	FALSE	0	A0A058ZTR1	0	0.0
1317	4.25661058	0.0	0.2349287	0.0	1	6	FALSE	A0A059A3X2	69.0	1	0	Eucalyptus grandis (Flooded gum)	0	Uncharacterized protein	0.53476992	FALSE	0	A0A059A3X2	0	0.0
1318	4.25661058	0.0	0.2349287	0.0	1	6	FALSE	A0A059AMM2	69.0	1	0	Eucalyptus grandis (Flooded gum)	0	Uncharacterized protein	0.53476992	FALSE	0	A0A059AMM2	0	0.0
1320	4.05949519	0.0	0.24633605	0.0	1	6	FALSE	A0A059AIX1	47.0	1	0	Eucalyptus grandis (Flooded gum)	0	UBIQUITIN_CONJUGAT_2 domain-containing protein	0.56292926	FALSE	0	A0A059AIX1	0	0.0
1321	4.31189904	0.0	0.23191638	0.0	1	6	FALSE	A0A059A8C5	16.0	1	0	Eucalyptus grandis (Flooded gum)	0	Uncharacterized protein	0.52687157	FALSE	0	A0A059A8C5	0	0.0
1322	3.54747596	0.0	0.28189056	0.0	1	6	FALSE	A0A059AES6	367.0	1	0	Eucalyptus grandis (Flooded gum)	0	Uncharacterized protein	0.63607486	FALSE	0	A0A059AES6	0	0.0
1323	3.77824519	0.0	0.26467314	0.0	1	6	FALSE	A0A059AKF8	225.0	1	0	Eucalyptus grandis (Flooded gum)	0	Uncharacterized protein	0.60310783	FALSE	0	A0A059AKF8	0	0.0
1324	3.6484375	0.0	0.27408994	0.0	1	7	FALSE	A0A059AAB4	419.0	1	0	Eucalyptus grandis (Flooded gum)	0	Uncharacterized protein	0.62165179	FALSE	0	A0A059AAB4	0	0.0
1325	3.6484375	0.0	0.27408994	0.0	1	7	FALSE	A0A058ZYI3	419.0	1	0	Eucalyptus grandis (Flooded gum)	0	MFS domain-containing protein	0.62165179	FALSE	0	A0A058ZYI3	0	0.0
1326	3.47896635	0.0	0.2874417	0.0	1	6	FALSE	A0A058ZU38	406.0	1	0	Eucalyptus grandis (Flooded gum)	0	Fatty acyl-CoA reductase (EC 1.2.1.84) (Fragment)	0.64586195	FALSE	0	A0A058ZU38	0	0.0
1327	4.11959135	0.0	0.24274252	0.0	1	6	FALSE	A0A059AG11	154.0	1	0	Eucalyptus grandis (Flooded gum)	0	SHSP domain-containing protein	0.55434409	FALSE	0	A0A059AG11	0	0.0
1329	5.41165865	0.0	0.18478623	0.0	1	7	FALSE	A0A059AKX9	5.0	1	0	Eucalyptus grandis (Flooded gum)	0	X8 domain-containing protein (Fragment)	0.36976305	FALSE	0	A0A059AKX9	0	0.0
1330	3.54747596	0.0	0.28189056	0.0	1	6	FALSE	A0A058ZQZ0	367.0	1	0	Eucalyptus grandis (Flooded gum)	0	Uncharacterized protein	0.63607486	FALSE	0	A0A058ZQZ0	0	0.0
1331	3.67608173	0.0	0.27202877	0.0	1	6	FALSE	A0A059AB74	258.0	1	0	Eucalyptus grandis (Flooded gum)	0	AA_TRNA_LIGASE_II domain-containing protein	0.61770261	FALSE	0	A0A059AB74	0	0.0
1332	3.47896635	0.0	0.2874417	0.0	1	6	FALSE	A0A058ZTJ4	406.0	1	0	Eucalyptus grandis (Flooded gum)	0	Oxidored_FMN domain-containing protein	0.64586195	FALSE	0	A0A058ZTJ4	0	0.0
1333	4.11959135	0.0	0.24274252	0.0	1	6	FALSE	A0A059AFS7	154.0	1	0	Eucalyptus grandis (Flooded gum)	0	SHSP domain-containing protein	0.55434409	FALSE	0	A0A059AFS7	0	0.0
1334	3.47896635	0.0	0.2874417	0.0	1	6	FALSE	A0A059A280	406.0	1	0	Eucalyptus grandis (Flooded gum)	0	Uncharacterized protein	0.64586195	FALSE	0	A0A059A280	0	0.0
1335	4.31189904	0.0	0.23191638	0.0	1	6	FALSE	A0A059ADI3	16.0	1	0	Eucalyptus grandis (Flooded gum)	0	Uncharacterized protein	0.52687157	FALSE	0	A0A059ADI3	0	0.0
1336	3.77824519	0.0	0.26467314	0.0	1	6	FALSE	A0A058ZSS9	225.0	1	0	Eucalyptus grandis (Flooded gum)	0	Uncharacterized protein (Fragment)	0.60310783	FALSE	0	A0A058ZSS9	0	0.0
1337	3.67608173	0.0	0.27202877	0.0	1	6	FALSE	A0A059AF26	258.0	1	0	Eucalyptus grandis (Flooded gum)	0	Uncharacterized protein	0.61770261	FALSE	0	A0A059AF26	0	0.0
1338	3.92608173	0.0	0.25470687	0.0	1	6	FALSE	A0A059ACH7	57.0	1	0	Eucalyptus grandis (Flooded gum)	0	Uncharacterized protein	0.58198832	FALSE	0	A0A059ACH7	0	0.0
1339	3.54747596	0.0	0.28189056	0.0	1	6	FALSE	A0A058ZRA1	367.0	1	0	Eucalyptus grandis (Flooded gum)	0	Uncharacterized protein	0.63607486	FALSE	0	A0A058ZRA1	0	0.0
1340	3.47896635	0.0	0.2874417	0.0	1	6	FALSE	A0A059ALT3	406.0	1	0	Eucalyptus grandis (Flooded gum)	0	Protein kinase domain-containing protein	0.64586195	FALSE	0	A0A059ALT3	0	0.0
1341	3.6484375	0.0	0.27408994	0.0	1	7	FALSE	A0A058ZWP5	419.0	1	0	Eucalyptus grandis (Flooded gum)	0	Translocase of chloroplast (EC 3.6.5.-)	0.62165179	FALSE	0	A0A058ZWP5	0	0.0
1342	3.47896635	0.0	0.2874417	0.0	1	6	FALSE	A0A059AD44	406.0	1	0	Eucalyptus grandis (Flooded gum)	0	Glutaredoxin domain-containing protein	0.64586195	FALSE	0	A0A059AD44	0	0.0
1343	4.11959135	0.0	0.24274252	0.0	1	6	FALSE	A0A058ZTW4	154.0	1	0	Eucalyptus grandis (Flooded gum)	0	Uncharacterized protein (Fragment)	0.55434409	FALSE	0	A0A058ZTW4	0	0.0
1344	3.76983173	0.0	0.26526383	0.0	1	6	FALSE	A0A059A702	166.0	1	0	Eucalyptus grandis (Flooded gum)	0	PPM-type phosphatase domain-containing protein	0.60430975	FALSE	0	A0A059A702	0	0.0
1345	4.09555288	0.0	0.24416728	0.0	1	6	FALSE	A0A059AEW9	36.0	1	0	Eucalyptus grandis (Flooded gum)	0	Uncharacterized protein	0.55777816	FALSE	0	A0A059AEW9	0	0.0
1346	3.6484375	0.0	0.27408994	0.0	1	7	FALSE	A0A059A1D7	419.0	1	0	Eucalyptus grandis (Flooded gum)	0	MFS domain-containing protein	0.62165179	FALSE	0	A0A059A1D7	0	0.0
1347	3.67608173	0.0	0.27202877	0.0	1	6	FALSE	A0A059A4L6	258.0	1	0	Eucalyptus grandis (Flooded gum)	0	RNA helicase (EC 3.6.4.13)	0.61770261	FALSE	0	A0A059A4L6	0	0.0
1348	5.14783654	0.0	0.19425636	0.0	1	7	FALSE	R1EWA7	4.0	1	0	Botryosphaeria parva (strain UCR-NP2) (Grapevine canker fungus) (Neofusicoccum parvum)	0	Putative pectate lyase protein	0.40745192	FALSE	0	R1EWA7	0	0.0
1349	3.77824519	0.0	0.26467314	0.0	1	6	FALSE	A0A059A6F8	225.0	1	0	Eucalyptus grandis (Flooded gum)	0	Uncharacterized protein	0.60310783	FALSE	0	A0A059A6F8	0	0.0
1350	4.11959135	0.0	0.24274252	0.0	1	6	FALSE	A0A059A6E8	154.0	1	0	Eucalyptus grandis (Flooded gum)	0	Uncharacterized protein	0.55434409	FALSE	0	A0A059A6E8	0	0.0
1351	4.1640625	0.0	0.24015009	0.0	1	6	FALSE	A0A058ZUD3	28.0	1	0	Eucalyptus grandis (Flooded gum)	0	Uncharacterized protein (Fragment)	0.54799107	FALSE	0	A0A058ZUD3	0	0.0
1355	3.6484375	0.0	0.27408994	0.0	1	7	FALSE	A0A059A1K8	419.0	1	0	Eucalyptus grandis (Flooded gum)	0	Uncharacterized protein (Fragment)	0.62165179	FALSE	0	A0A059A1K8	0	0.0
1356	3.95733173	0.0	0.25269552	0.0	1	6	FALSE	A0A059AAQ7	69.0	1	0	Eucalyptus grandis (Flooded gum)	0	Receptor-like serine/threonine-protein kinase (EC 2.7.11.1)	0.57752404	FALSE	0	A0A059AAQ7	0	0.0
1357	3.67608173	0.0	0.27202877	0.0	1	6	FALSE	A0A059ACX2	258.0	1	0	Eucalyptus grandis (Flooded gum)	0	Lipoxygenase (EC 1.13.11.-)	0.61770261	FALSE	0	A0A059ACX2	0	0.0
1358	3.47896635	0.0	0.2874417	0.0	1	6	FALSE	A0A058ZXJ5	406.0	1	0	Eucalyptus grandis (Flooded gum)	0	HATPase_c domain-containing protein	0.64586195	FALSE	0	A0A058ZXJ5	0	0.0
1359	3.47896635	0.0	0.2874417	0.0	1	6	FALSE	A0A059A0X3	406.0	1	0	Eucalyptus grandis (Flooded gum)	0	Cupin_3 domain-containing protein	0.64586195	FALSE	0	A0A059A0X3	0	0.0
1361	3.76983173	0.0	0.26526383	0.0	1	6	FALSE	A0A059ACR9	166.0	1	0	Eucalyptus grandis (Flooded gum)	0	Origin recognition complex subunit 1	0.60430975	FALSE	0	A0A059ACR9	0	0.0
1362	3.54747596	0.0	0.28189056	0.0	1	6	FALSE	A0A059A3S6	367.0	1	0	Eucalyptus grandis (Flooded gum)	0	NB-ARC domain-containing protein	0.63607486	FALSE	0	A0A059A3S6	0	0.0
1363	3.54747596	0.0	0.28189056	0.0	1	6	FALSE	A0A059A6C0	367.0	1	0	Eucalyptus grandis (Flooded gum)	0	Uncharacterized protein	0.63607486	FALSE	0	A0A059A6C0	0	0.0
1364	3.6484375	0.0	0.27408994	0.0	1	7	FALSE	A0A059A7M0	419.0	1	0	Eucalyptus grandis (Flooded gum)	0	Cation_ATPase_N domain-containing protein	0.62165179	FALSE	0	A0A059A7M0	0	0.0
1365	4.11959135	0.0	0.24274252	0.0	1	6	FALSE	A0A059A0U1	154.0	1	0	Eucalyptus grandis (Flooded gum)	0	Uncharacterized protein (Fragment)	0.55434409	FALSE	0	A0A059A0U1	0	0.0
1366	3.83713942	0.0	0.26061081	0.0	1	6	FALSE	A0A058ZW44	117.0	1	0	Eucalyptus grandis (Flooded gum)	0	Uncharacterized protein (Fragment)	0.59469437	FALSE	0	A0A058ZW44	0	0.0
1367	4.11959135	0.0	0.24274252	0.0	1	6	FALSE	A0A059A127	154.0	1	0	Eucalyptus grandis (Flooded gum)	0	TLC domain-containing protein	0.55434409	FALSE	0	A0A059A127	0	0.0
1368	3.47896635	0.0	0.2874417	0.0	1	6	FALSE	A0A059A3P3	406.0	1	0	Eucalyptus grandis (Flooded gum)	0	HTH myb-type domain-containing protein	0.64586195	FALSE	0	A0A059A3P3	0	0.0
1369	4.05949519	0.0	0.24633605	0.0	1	6	FALSE	A0A059A6E4	47.0	1	0	Eucalyptus grandis (Flooded gum)	0	Uncharacterized protein	0.56292926	FALSE	0	A0A059A6E4	0	0.0
1370	3.54747596	0.0	0.28189056	0.0	1	6	FALSE	A0A058ZXV7	367.0	1	0	Eucalyptus grandis (Flooded gum)	0	Uncharacterized protein	0.63607486	FALSE	0	A0A058ZXV7	0	0.0
1372	3.67608173	0.0	0.27202877	0.0	1	6	FALSE	A0A059AIV5	258.0	1	0	Eucalyptus grandis (Flooded gum)	0	Protein kinase domain-containing protein	0.61770261	FALSE	0	A0A059AIV5	0	0.0
1373	3.92608173	0.0	0.25470687	0.0	1	6	FALSE	A0A059AJY7	57.0	1	0	Eucalyptus grandis (Flooded gum)	0	Uncharacterized protein	0.58198832	FALSE	0	A0A059AJY7	0	0.0
1375	4.22536058	0.0	0.23666619	0.0	1	6	FALSE	A0A059A625	11.0	1	0	Eucalyptus grandis (Flooded gum)	0	Pantothenate kinase 2 (EC 2.7.1.33)	0.5392342	FALSE	0	A0A059A625	0	0.0
1376	3.83713942	0.0	0.26061081	0.0	1	6	FALSE	A0A058ZUS6	117.0	1	0	Eucalyptus grandis (Flooded gum)	0	Uncharacterized protein	0.59469437	FALSE	0	A0A058ZUS6	0	0.0
1377	3.47896635	0.0	0.2874417	0.0	1	6	FALSE	A0A059AFT2	406.0	1	0	Eucalyptus grandis (Flooded gum)	0	PMR5N domain-containing protein	0.64586195	FALSE	0	A0A059AFT2	0	0.0
1378	3.76983173	0.0	0.26526383	0.0	1	6	FALSE	A0A058ZXQ4	166.0	1	0	Eucalyptus grandis (Flooded gum)	0	Uncharacterized protein	0.60430975	FALSE	0	A0A058ZXQ4	0	0.0
1379	3.67608173	0.0	0.27202877	0.0	1	6	FALSE	A0A059A247	258.0	1	0	Eucalyptus grandis (Flooded gum)	0	Uncharacterized protein	0.61770261	FALSE	0	A0A059A247	0	0.0
1381	3.47896635	0.0	0.2874417	0.0	1	6	FALSE	A0A058ZV96	406.0	1	0	Eucalyptus grandis (Flooded gum)	0	Str_synth domain-containing protein	0.64586195	FALSE	0	A0A058ZV96	0	0.0
1382	4.37680288	0.0	0.22847728	0.0	1	6	FALSE	A0A059AGG7	33.0	1	0	Eucalyptus grandis (Flooded gum)	0	RNase H domain-containing protein	0.51759959	FALSE	0	A0A059AGG7	0	0.0
1383	3.47896635	0.0	0.2874417	0.0	1	6	FALSE	A0A059ABG4	406.0	1	0	Eucalyptus grandis (Flooded gum)	0	Uncharacterized protein	0.64586195	FALSE	0	A0A059ABG4	0	0.0
1384	4.19891827	0.0	0.23815658	0.0	1	7	FALSE	A0A058ZWU4	22.0	1	0	Eucalyptus grandis (Flooded gum)	0	Fe2OG dioxygenase domain-containing protein	0.54301168	FALSE	0	A0A058ZWU4	0	0.0
1385	3.6484375	0.0	0.27408994	0.0	1	7	FALSE	A0A059AK14	419.0	1	0	Eucalyptus grandis (Flooded gum)	0	MFS domain-containing protein	0.62165179	FALSE	0	A0A059AK14	0	0.0
1386	4.11959135	0.0	0.24274252	0.0	1	6	FALSE	A0A059A5B4	154.0	1	0	Eucalyptus grandis (Flooded gum)	0	Uncharacterized protein	0.55434409	FALSE	0	A0A059A5B4	0	0.0
1388	3.47896635	0.0	0.2874417	0.0	1	6	FALSE	A0A059A209	406.0	1	0	Eucalyptus grandis (Flooded gum)	0	Uncharacterized protein	0.64586195	FALSE	0	A0A059A209	0	0.0
1389	3.54747596	0.0	0.28189056	0.0	1	6	FALSE	A0A059A1F4	367.0	1	0	Eucalyptus grandis (Flooded gum)	0	Tubulin beta chain	0.63607486	FALSE	0	A0A059A1F4	0	0.0
1390	3.67608173	0.0	0.27202877	0.0	1	6	FALSE	A0A058ZU23	258.0	1	0	Eucalyptus grandis (Flooded gum)	0	Flavin-containing monooxygenase (EC 1.-.-.-)	0.61770261	FALSE	0	A0A058ZU23	0	0.0
1391	3.47896635	0.0	0.2874417	0.0	1	6	FALSE	A0A059A6Z9	406.0	1	0	Eucalyptus grandis (Flooded gum)	0	Uncharacterized protein	0.64586195	FALSE	0	A0A059A6Z9	0	0.0
1392	3.6484375	0.0	0.27408994	0.0	1	7	FALSE	A0A059AIQ2	419.0	1	0	Eucalyptus grandis (Flooded gum)	0	Uncharacterized protein	0.62165179	FALSE	0	A0A059AIQ2	0	0.0
1393	3.83713942	0.0	0.26061081	0.0	1	6	FALSE	A0A059AFH6	117.0	1	0	Eucalyptus grandis (Flooded gum)	0	Uncharacterized protein	0.59469437	FALSE	0	A0A059AFH6	0	0.0
1394	3.95733173	0.0	0.25269552	0.0	1	6	FALSE	A0A059A0N5	69.0	1	0	Eucalyptus grandis (Flooded gum)	0	Protein kinase domain-containing protein	0.57752404	FALSE	0	A0A059A0N5	0	0.0
1395	4.11959135	0.0	0.24274252	0.0	1	6	FALSE	A0A059AEK0	154.0	1	0	Eucalyptus grandis (Flooded gum)	0	Uncharacterized protein (Fragment)	0.55434409	FALSE	0	A0A059AEK0	0	0.0
1396	4.05949519	0.0	0.24633605	0.0	1	6	FALSE	A0A059AK40	47.0	1	0	Eucalyptus grandis (Flooded gum)	0	Uncharacterized protein (Fragment)	0.56292926	FALSE	0	A0A059AK40	0	0.0
1398	4.11959135	0.0	0.24274252	0.0	1	6	FALSE	A0A059ABD8	154.0	1	0	Eucalyptus grandis (Flooded gum)	0	RING-type domain-containing protein	0.55434409	FALSE	0	A0A059ABD8	0	0.0
1400	3.76983173	0.0	0.26526383	0.0	1	6	FALSE	A0A059AIH3	166.0	1	0	Eucalyptus grandis (Flooded gum)	0	Uncharacterized protein	0.60430975	FALSE	0	A0A059AIH3	0	0.0
1401	3.76983173	0.0	0.26526383	0.0	1	6	FALSE	A0A058ZYI1	166.0	1	0	Eucalyptus grandis (Flooded gum)	0	LRRNT_2 domain-containing protein	0.60430975	FALSE	0	A0A058ZYI1	0	0.0
1402	4.11959135	0.0	0.24274252	0.0	1	6	FALSE	A0A059A090	154.0	1	0	Eucalyptus grandis (Flooded gum)	0	Myb_DNA-bind_3 domain-containing protein	0.55434409	FALSE	0	A0A059A090	0	0.0
1404	3.47896635	0.0	0.2874417	0.0	1	6	FALSE	A0A059A8X9	406.0	1	0	Eucalyptus grandis (Flooded gum)	0	PORR domain-containing protein	0.64586195	FALSE	0	A0A059A8X9	0	0.0
1406	3.76983173	0.0	0.26526383	0.0	1	6	FALSE	A0A059AMD6	166.0	1	0	Eucalyptus grandis (Flooded gum)	0	Uncharacterized protein	0.60430975	FALSE	0	A0A059AMD6	0	0.0
1407	3.6484375	0.0	0.27408994	0.0	1	7	FALSE	A0A058ZUK2	419.0	1	0	Eucalyptus grandis (Flooded gum)	0	Uncharacterized protein	0.62165179	FALSE	0	A0A058ZUK2	0	0.0
1408	3.47896635	0.0	0.2874417	0.0	1	6	FALSE	A0A059ADN8	406.0	1	0	Eucalyptus grandis (Flooded gum)	0	MFS domain-containing protein	0.64586195	FALSE	0	A0A059ADN8	0	0.0
1409	3.47896635	0.0	0.2874417	0.0	1	6	FALSE	A0A058ZX35	406.0	1	0	Eucalyptus grandis (Flooded gum)	0	Uncharacterized protein	0.64586195	FALSE	0	A0A058ZX35	0	0.0
1412	3.6484375	0.0	0.27408994	0.0	1	7	FALSE	A0A059AIU5	419.0	1	0	Eucalyptus grandis (Flooded gum)	0	Uncharacterized protein	0.62165179	FALSE	0	A0A059AIU5	0	0.0
1413	4.49939904	0.0	0.2222519	0.0	1	6	FALSE	A0A059AIP0	59.0	1	0	Eucalyptus grandis (Flooded gum)	0	Protein kinase domain-containing protein (Fragment)	0.50008585	FALSE	0	A0A059AIP0	0	0.0
1414	4.25661058	0.0	0.2349287	0.0	1	6	FALSE	A0A059A8S2	69.0	1	0	Eucalyptus grandis (Flooded gum)	0	Uncharacterized protein	0.53476992	FALSE	0	A0A059A8S2	0	0.0
1415	3.54747596	0.0	0.28189056	0.0	1	6	FALSE	A0A059AEY7	367.0	1	0	Eucalyptus grandis (Flooded gum)	0	PPM-type phosphatase domain-containing protein	0.63607486	FALSE	0	A0A059AEY7	0	0.0
1416	4.05949519	0.0	0.24633605	0.0	1	6	FALSE	A0A058ZRP1	47.0	1	0	Eucalyptus grandis (Flooded gum)	0	Protein kinase domain-containing protein (Fragment)	0.56292926	FALSE	0	A0A058ZRP1	0	0.0
1419	3.47896635	0.0	0.2874417	0.0	1	6	FALSE	A0A059A5L4	406.0	1	0	Eucalyptus grandis (Flooded gum)	0	Uncharacterized protein	0.64586195	FALSE	0	A0A059A5L4	0	0.0
1420	3.67608173	0.0	0.27202877	0.0	1	6	FALSE	A0A058ZVY8	258.0	1	0	Eucalyptus grandis (Flooded gum)	0	Uncharacterized protein	0.61770261	FALSE	0	A0A058ZVY8	0	0.0
1421	3.93088942	0.0	0.25439535	0.0	1	6	FALSE	A0A059A320	33.0	1	0	Eucalyptus grandis (Flooded gum)	0	Uncharacterized protein	0.58130151	FALSE	0	A0A059A320	0	0.0
1422	3.47896635	0.0	0.2874417	0.0	1	6	FALSE	A0A059AF22	406.0	1	0	Eucalyptus grandis (Flooded gum)	0	Uncharacterized protein	0.64586195	FALSE	0	A0A059AF22	0	0.0
1423	4.09555288	0.0	0.24416728	0.0	1	6	FALSE	A0A059A7E0	36.0	1	0	Eucalyptus grandis (Flooded gum)	0	RING-type domain-containing protein	0.55777816	FALSE	0	A0A059A7E0	0	0.0
1426	4.72235577	0.0	0.21175872	0.0	1	7	FALSE	R1EIF4	7.0	1	0	Botryosphaeria parva (strain UCR-NP2) (Grapevine canker fungus) (Neofusicoccum parvum)	0	Putative gdsl lipase acylhydrolase family protein	0.46823489	FALSE	0	R1EIF4	0	0.0
1428	3.54747596	0.0	0.28189056	0.0	1	6	FALSE	A0A059ADL4	367.0	1	0	Eucalyptus grandis (Flooded gum)	0	Cyclic nucleotide-binding domain-containing protein	0.63607486	FALSE	0	A0A059ADL4	0	0.0
1429	3.54747596	0.0	0.28189056	0.0	1	6	FALSE	A0A059AIA5	367.0	1	0	Eucalyptus grandis (Flooded gum)	0	DUF862 domain-containing protein (Fragment)	0.63607486	FALSE	0	A0A059AIA5	0	0.0
1431	4.37680288	0.0	0.22847728	0.0	1	6	FALSE	A0A058ZV98	33.0	1	0	Eucalyptus grandis (Flooded gum)	0	Uncharacterized protein	0.51759959	FALSE	0	A0A058ZV98	0	0.0
1432	4.11959135	0.0	0.24274252	0.0	1	6	FALSE	A0A059AD43	154.0	1	0	Eucalyptus grandis (Flooded gum)	0	Uncharacterized protein	0.55434409	FALSE	0	A0A059AD43	0	0.0
1433	3.67608173	0.0	0.27202877	0.0	1	6	FALSE	A0A059AHZ5	258.0	1	0	Eucalyptus grandis (Flooded gum)	0	Uncharacterized protein	0.61770261	FALSE	0	A0A059AHZ5	0	0.0
1434	3.67608173	0.0	0.27202877	0.0	1	6	FALSE	A0A059AEW3	258.0	1	0	Eucalyptus grandis (Flooded gum)	0	Protein kinase domain-containing protein (Fragment)	0.61770261	FALSE	0	A0A059AEW3	0	0.0
1437	3.67608173	0.0	0.27202877	0.0	1	6	FALSE	A0A059AHS9	258.0	1	0	Eucalyptus grandis (Flooded gum)	0	Protein kinase domain-containing protein	0.61770261	FALSE	0	A0A059AHS9	0	0.0
1439	3.67608173	0.0	0.27202877	0.0	1	6	FALSE	A0A058ZWW5	258.0	1	0	Eucalyptus grandis (Flooded gum)	0	Protein kinase domain-containing protein (Fragment)	0.61770261	FALSE	0	A0A058ZWW5	0	0.0
1442	3.54747596	0.0	0.28189056	0.0	1	6	FALSE	A0A059ADX3	367.0	1	0	Eucalyptus grandis (Flooded gum)	0	Uncharacterized protein	0.63607486	FALSE	0	A0A059ADX3	0	0.0
1446	3.47896635	0.0	0.2874417	0.0	1	6	FALSE	A0A059ACC6	406.0	1	0	Eucalyptus grandis (Flooded gum)	0	Uncharacterized protein	0.64586195	FALSE	0	A0A059ACC6	0	0.0
[truncated: 110 more rows]

## Sheet: Table S4
List of proteins of Eucalyptus which interact with endo-chitosanase protein of N. parvum
[truncated: 69 more rows]

[truncated: 1 more sheets: Table S5]
